# Supplementary material for: Tlr9 deficiency in B cells leads to obesity by promoting inflammation and gut dysbiosis
Source: Nat Commun. 2024 May 18;15:4232. doi: 10.1038/s41467-024-48611-8 (PMC11102548; doi:10.1038/s41467-024-48611-8)
Supplement: Supplementary file 5 — Supplementary data 1 [file 41467_2024_48611_MOESM5_ESM.xlsx]

## Sheet: Sheet
Feature ID	ASVs	CAGs	Ctr1	Ctr2	Ctr3	Ctr4	Ctr5	Ctr6	Ctr7	Ctr8	Ctr9	Ctr10	Ctr11	Ctr12	Ctr13	KO1	KO2	KO3	KO4	KO5	KO6	KO7	KO8	KO9	KO10	KO11	Taxon
2ccd598976496ac2eee5a17372e4325b	ASV10	CAG1	0	0	0	0	0	1324	0	64	95	0	0	510	0	0	0	15	35	0	0	0	0	0	40	72	k__Bacteria; p__Proteobacteria; c__Epsilonproteobacteria; o__Campylobacterales; f__Helicobacteraceae; g__Helicobacter; s__
d29bc841f856ab7a4727fbe39d1c62a4	ASV27	CAG1	0	0	0	0	0	100	0	0	163	0	0	135	105	0	0	43	0	317	0	183	0	0	106	43	k__Bacteria; p__Firmicutes; c__Clostridia; o__Clostridiales; f__Ruminococcaceae; g__Oscillospira; s__
f79e10895283ade82c7e63c4c6abde58	ASV33	CAG1	0	0	0	0	0	25	0	0	87	0	0	544	43	0	0	50	221	0	0	0	0	72	61	0	k__Bacteria; p__Bacteroidetes; c__Bacteroidia; o__Bacteroidales; f__S24-7; g__; s__
8b2820bff7ec58465bc16921da8c0779	ASV43	CAG1	67	0	0	0	0	0	0	0	30	0	0	48	36	0	0	0	0	28	0	0	19	35	42	20	k__Bacteria; p__Firmicutes; c__Clostridia; o__Clostridiales; f__Ruminococcaceae; g__Oscillospira; s__
5cdc5753129c235f50db46a32ae681b8	ASV57	CAG1	0	41	0	0	0	33	27	0	32	0	0	156	0	0	0	10	19	0	0	0	0	0	111	32	k__Bacteria; p__Firmicutes; c__Clostridia; o__Clostridiales; f__; g__; s__
0c777381011a4f2869d2606e045e0de7	ASV92	CAG1	0	0	0	0	0	11	0	0	8	0	0	0	0	0	0	13	8	0	0	0	0	0	9	15	k__Bacteria; p__Firmicutes; c__Bacilli; o__Lactobacillales; f__Streptococcaceae; g__Streptococcus; s__
2a22a245866e636abc27be810afe70be	ASV101	CAG1	0	0	0	0	0	2222	0	0	4559	0	0	6286	0	0	0	895	1027	0	0	0	0	0	796	876	k__Bacteria; p__Firmicutes; c__Clostridia; o__Clostridiales; f__; g__; s__
e67209028e9d9780a62f276877dea665	ASV64	CAG10	0	0	51	41	39	33	0	0	27	0	53	0	0	0	65	0	0	0	0	0	48	0	0	0	k__Bacteria; p__Firmicutes; c__Erysipelotrichi; o__Erysipelotrichales; f__Erysipelotrichaceae; g__Allobaculum; s__
6281dca0d22da1e05db7419a6e7ac15d	ASV118	CAG10	12	41	32	30	29	104	22	14	122	42	123	15	3	11	35	16	12	9	6	0	37	37	15	4	k__Bacteria; p__Actinobacteria; c__Coriobacteriia; o__Coriobacteriales; f__Coriobacteriaceae; g__Adlercreutzia; s__
4ce6471d0a20d5a2039b69dbb012a9a7	ASV2	CAG11	84	2984	6222	3685	2057	3561	737	3660	1722	1935	1674	189	261	1395	2625	945	614	875	1015	3803	1751	1563	429	697	k__Bacteria; p__Firmicutes; c__Bacilli; o__Lactobacillales; f__Streptococcaceae; g__Lactococcus; s__
5e0584970af8f4f8261e7f8316e3832a	ASV3	CAG11	9	2834	493	581	354	2023	246	10267	744	449	1588	17	346	386	3563	744	54	573	1466	2014	3158	787	505	88	k__Bacteria; p__Firmicutes; c__Bacilli; o__Lactobacillales; f__Lactobacillaceae; g__Lactobacillus
471712d01add2f19aec577679c92b704	ASV4	CAG11	13	566	562	1123	492	259	156	2165	293	255	568	109	167	811	774	303	248	432	354	1393	662	725	170	219	k__Bacteria; p__Firmicutes; c__Bacilli; o__Lactobacillales; f__Lactobacillaceae; g__Lactobacillus
f34c08121ca25b1e6555964665ddca5b	ASV8	CAG11	0	539	97	96	66	398	0	1850	131	76	291	0	0	78	604	116	0	130	239	314	538	0	82	0	k__Bacteria; p__Firmicutes; c__Bacilli; o__Lactobacillales; f__Lactobacillaceae; g__Lactobacillus; s__reuteri
906161c29e457f2d46d326f8a8c50a01	ASV98	CAG11	28	4890	2184	3585	1440	2306	2558	20230	3583	1074	3884	134	1027	687	14472	2828	220	1254	2246	2537	4964	905	1577	257	k__Bacteria; p__Firmicutes; c__Bacilli; o__Lactobacillales; f__Lactobacillaceae; g__Lactobacillus; s__
0ea404d7d9158314861746881dee7dc0	ASV123	CAG11	0	69	9	10	15	49	61	20	30	41	27	29	0	31	17	26	23	46	65	52	28	30	14	0	k__Bacteria; p__Firmicutes; c__Clostridia; o__Clostridiales; f__Ruminococcaceae; g__Oscillospira; s__
b804a9642692bb756e43c6bf736ba18c	ASV26	CAG12	30	230	26	37	31	0	190	33	23	25	0	87	0	65	29	16	46	124	117	93	52	0	78	64	k__Bacteria; p__Firmicutes; c__Clostridia; o__Clostridiales; f__Ruminococcaceae; g__Ruminococcus; s__
6329c55a90c7e730e4dbe2dea41bd9c8	ASV31	CAG12	66	79	22	51	16	52	300	21	50	95	4	142	15	73	16	18	58	21	46	98	123	0	37	45	k__Bacteria; p__Firmicutes; c__Clostridia; o__Clostridiales; f__; g__; s__
72b27584c1332482c67a6d9d8b7c15c3	ASV32	CAG12	52	143	18	21	28	46	134	33	87	57	35	138	17	31	23	87	29	103	149	89	78	0	122	57	k__Bacteria; p__Firmicutes; c__Clostridia; o__Clostridiales; f__Lachnospiraceae; g__Coprococcus; s__
d33718af6551c34e2dd18e251d4bab25	ASV37	CAG12	23	20	16	19	0	27	97	26	15	21	12	136	10	24	16	35	36	46	129	93	44	0	50	37	k__Bacteria; p__Firmicutes; c__Clostridia; o__Clostridiales; f__Lachnospiraceae; g__Dorea; s__
17757c773a0b39c847d836e0fd80470a	ASV105	CAG12	469	375	349	651	912	20	420	193	424	559	252	1368	1075	3106	3886	5319	3519	3831	1512	537	5044	0	8110	3478	k__Bacteria; p__Bacteroidetes; c__Bacteroidia; o__Bacteroidales; f__S24-7; g__; s__
09f149e27f3e567657dff87bcb516e0a	ASV109	CAG12	126	719	90	149	249	214	209	226	332	1104	497	213	62	1738	1236	42	497	3060	391	1721	1108	0	250	1212	k__Bacteria; p__Proteobacteria; c__Epsilonproteobacteria; o__Campylobacterales; f__Helicobacteraceae; g__Helicobacter
3e5d9fae6b5e30d02625c3c15f5f018b	ASV110	CAG12	27	60	12	22	12	45	146	42	45	17	9	220	0	63	15	43	80	118	137	71	93	0	69	37	k__Bacteria; p__Firmicutes; c__Clostridia; o__Clostridiales
6566a7e641208732c3455a52017a721e	ASV18	CAG13	0	311	136	124	59	0	357	0	155	210	100	109	67	70	70	52	46	186	189	154	76	0	60	0	k__Bacteria; p__Firmicutes; c__Clostridia; o__Clostridiales; f__Lachnospiraceae; g__; s__
38c7773a1e7d19f3b559b78e706a93ec	ASV25	CAG13	0	364	75	184	102	0	460	0	437	271	402	508	15	76	146	137	90	81	128	826	423	34	35	8	k__Bacteria; p__Firmicutes; c__Clostridia; o__Clostridiales; f__Lachnospiraceae; g__[Ruminococcus]; s__gnavus
feff6ca3bada70f5b80348fa5ff7f113	ASV106	CAG13	0	363	133	127	78	0	471	0	202	282	102	156	69	100	92	66	60	218	266	198	103	0	62	49	k__Bacteria; p__Firmicutes; c__Clostridia; o__Clostridiales
7962f61c51f6df3f3df148745467bd20	ASV1	CAG14	909	489	8199	10641	4888	10099	188	4612	6696	3751	6541	337	2076	5606	249	67	3885	610	507	788	2787	0	14	15	k__Bacteria; p__Firmicutes; c__Erysipelotrichi; o__Erysipelotrichales; f__Erysipelotrichaceae; g__Allobaculum; s__
bf494ce4318891e939e65cb9342733a6	ASV6	CAG14	59	689	1046	1150	1370	999	183	56	2653	1053	1556	209	364	570	304	0	558	48	0	624	578	118	0	0	k__Bacteria; p__Firmicutes; c__Clostridia; o__Clostridiales
c0feb60418d891ce91f7576dd36871d5	ASV7	CAG14	0	294	503	759	1020	883	465	177	1174	474	1084	384	585	472	947	450	314	509	412	333	2189	0	0	0	k__Bacteria; p__Firmicutes; c__Erysipelotrichi; o__Erysipelotrichales; f__Erysipelotrichaceae; g__Allobaculum; s__
96111606bed512daa4f5cf9d521f5e30	ASV48	CAG14	49	27	21	0	12	14	34	0	55	99	33	16	11	14	63	0	18	89	43	40	37	0	0	0	k__Bacteria; p__Firmicutes; c__Clostridia; o__Clostridiales; f__Ruminococcaceae; g__Oscillospira; s__
240d0075aa17c684a341f933f5a7ad90	ASV97	CAG14	350	12433	17371	18005	8561	11467	2305	5642	16335	10179	9786	1507	2272	8831	10268	3663	7201	1848	2103	5354	11151	0	857	1083	k__Bacteria; p__Firmicutes; c__Erysipelotrichi; o__Erysipelotrichales; f__Erysipelotrichaceae; g__Allobaculum; s__
bc0b813d5c7900505ac0ce68fc8296ff	ASV99	CAG14	89	3143	4865	5912	6645	999	271	0	11067	4313	6783	780	1612	2711	1395	245	2628	182	251	2998	2666	478	251	29	k__Bacteria; p__Firmicutes; c__Clostridia; o__Clostridiales; f__Peptostreptococcaceae; g__; s__
006821d574b0ad5e5b0fb45d0a3fbee3	ASV100	CAG14	239	1831	3165	5045	6750	9656	6519	1173	14004	4475	12211	3967	3939	3816	7861	4149	2557	3780	3080	2387	17002	555	433	381	k__Bacteria; p__Firmicutes; c__Erysipelotrichi; o__Erysipelotrichales; f__Erysipelotrichaceae; g__Allobaculum; s__
9de35b6928773d04790ecdbcc0a985da	ASV112	CAG14	61	59	103	57	115	8	32	7	36	47	16	182	72	107	13	13	120	25	0	18	20	0	48	0	k__Bacteria; p__Bacteroidetes; c__Bacteroidia; o__Bacteroidales; f__S24-7; g__; s__
62f5b8520d9b6d5f67e7d93ff310cf2d	ASV9	CAG15	84	0	853	985	565	1091	0	428	667	332	722	0	180	906	0	0	764	0	0	0	0	0	0	0	k__Bacteria; p__Firmicutes; c__Erysipelotrichi; o__Erysipelotrichales; f__Erysipelotrichaceae; g__Allobaculum; s__
3ecd9e51f15ad9f7edf9f184dd4cc8a6	ASV71	CAG15	107	0	83	0	0	0	0	0	3	2	8	0	0	0	0	0	0	0	0	0	0	0	0	0	k__Bacteria; p__Bacteroidetes; c__Bacteroidia; o__Bacteroidales; f__[Odoribacteraceae]; g__Odoribacter; s__
1a5e98ba7103b37304d10ce33ddb44ba	ASV72	CAG15	63	9	26	24	32	0	20	0	0	14	30	88	33	0	0	0	0	0	0	0	0	0	0	0	k__Bacteria; p__Bacteroidetes; c__Bacteroidia; o__Bacteroidales; f__S24-7; g__; s__
e6a84ca2cddc33747fa1abaf92c94ba7	ASV78	CAG15	21	0	27	11	84	0	10	0	0	8	0	63	60	13	0	0	0	0	0	0	11	0	0	0	k__Bacteria; p__Bacteroidetes; c__Bacteroidia; o__Bacteroidales; f__Bacteroidaceae; g__Bacteroides; s__uniformis
cd5f8c76e7bb0742e54cf04d30510115	ASV84	CAG15	7	3	8	8	5	3	2	3	0	2	4	0	0	0	0	0	10	0	0	0	0	0	0	0	k__Bacteria; p__Tenericutes; c__Mollicutes; o__RF39; f__; g__; s__
f3756d75e1a569de72d32fd9a0338552	ASV120	CAG15	44	0	294	0	186	40	0	0	0	3	349	0	0	0	0	0	0	0	0	0	0	0	0	0	k__Bacteria; p__Firmicutes; c__Clostridia; o__Clostridiales; f__Ruminococcaceae; g__; s__
ade6051f28aee7ab7a917ab305bc1a8f	ASV121	CAG15	208	0	41	0	75	0	17	0	0	0	0	75	197	0	0	0	0	0	0	0	0	0	0	0	k__Bacteria; p__Bacteroidetes; c__Bacteroidia; o__Bacteroidales; f__Rikenellaceae
9081ccf3b4ffdfc6a98e43914e9aec08	ASV17	CAG16	213	11	0	0	0	52	0	34	0	0	0	0	0	35	0	0	0	0	0	0	9	0	0	0	k__Bacteria; p__Bacteroidetes; c__Bacteroidia; o__Bacteroidales; f__S24-7; g__; s__
03afc12d62a054f0e19ddcdc24f76b66	ASV22	CAG16	72	139	23	37	67	154	40	16	15	16	0	15	25	34	65	21	14	0	0	0	18	109	27	0	k__Bacteria; p__Firmicutes; c__Clostridia; o__Clostridiales; f__Lachnospiraceae; g__[Ruminococcus]; s__gnavus
defc4f2c5251555f69192561dc189a70	ASV30	CAG16	102	97	11	12	7	50	28	31	13	49	0	13	0	11	9	0	0	0	0	2	4	185	28	0	k__Bacteria; p__Firmicutes; c__Clostridia; o__Clostridiales; f__; g__; s__
eb1dd6adfa8617edf99f336cd1085ee8	ASV44	CAG17	39	80	17	48	24	14	58	30	0	0	0	15	13	0	0	0	0	0	0	0	0	0	0	0	k__Bacteria; p__Firmicutes; c__Clostridia; o__Clostridiales
b9eecd5da2d030ea92be967bed8ac965	ASV45	CAG17	28	267	5	5	5	0	41	113	0	0	0	0	4	0	0	0	0	0	0	0	0	0	0	0	k__Bacteria; p__Firmicutes; c__Clostridia; o__Clostridiales; f__Ruminococcaceae; g__Ruminococcus; s__
544762ca1054ccc792445496e92fe6e6	ASV68	CAG17	17	60	0	0	0	0	14	16	0	0	0	2	0	0	0	0	0	0	0	0	0	0	4	0	k__Bacteria; p__Proteobacteria
f3cbe483a081f75e4730d215518a8450	ASV80	CAG17	17	22	0	0	0	0	49	19	0	0	0	23	0	0	0	0	0	0	0	0	0	0	0	0	k__Bacteria; p__Proteobacteria; c__Deltaproteobacteria; o__Desulfovibrionales; f__Desulfovibrionaceae; g__Desulfovibrio; s__
a7be4ac69920f283b366772b9be007e8	ASV12	CAG18	650	1082	355	235	271	1177	446	0	198	435	60	197	341	0	0	0	0	0	0	0	0	0	0	0	k__Bacteria; p__Firmicutes; c__Clostridia; o__Clostridiales; f__Lachnospiraceae; g__; s__
e969fe69312f85fee8b3c39fea0c2f1f	ASV19	CAG18	474	268	135	29	71	152	266	151	81	266	22	31	56	58	17	31	46	14	8	0	0	141	109	56	k__Bacteria; p__Firmicutes; c__Clostridia; o__Clostridiales; f__Ruminococcaceae; g__Oscillospira; s__
d3eb28465ab14aedb84af3951fde2cda	ASV29	CAG18	36	101	13	0	11	23	286	8	16	34	30	337	18	0	0	0	0	0	0	0	0	0	0	0	k__Bacteria; p__Firmicutes; c__Clostridia; o__Clostridiales; f__Lachnospiraceae; g__; s__
7e07c9d063f378f9ea7f7cec0b5f2727	ASV41	CAG18	35	34	19	7	15	32	66	15	20	30	0	74	8	0	0	0	0	0	0	0	0	0	0	0	k__Bacteria; p__Firmicutes; c__Clostridia; o__Clostridiales; f__Lachnospiraceae; g__; s__
27600bea9db71bb11b9c5408e251ee9b	ASV50	CAG18	21	40	12	22	8	69	57	112	72	32	0	108	0	0	0	0	0	0	0	0	0	0	0	0	k__Bacteria; p__Firmicutes; c__Clostridia; o__Clostridiales; f__Lachnospiraceae; g__Coprococcus; s__
dc9511459b4b1c5b30c0ce5a75d9e0b4	ASV51	CAG18	60	33	22	15	17	25	32	28	27	43	14	23	7	0	0	0	0	0	0	0	0	0	0	0	k__Bacteria; p__Firmicutes; c__Clostridia; o__Clostridiales; f__Lachnospiraceae
792931762488d5b46d0ceb44601cf6ab	ASV59	CAG18	21	57	23	18	19	34	93	32	48	35	22	87	0	0	0	0	0	0	0	0	0	0	0	0	k__Bacteria; p__Firmicutes; c__Clostridia; o__Clostridiales; f__Lachnospiraceae; g__; s__
a5713af936d9b4cf632c720a3062ca9d	ASV69	CAG18	0	15	11	6	4	14	17	10	9	23	10	0	5	0	0	0	0	0	0	0	0	0	0	0	k__Bacteria; p__Firmicutes; c__Clostridia; o__Clostridiales; f__; g__; s__
74843e40f5f2bf418a18cd75acd5600d	ASV103	CAG18	1251	3074	26	13	25	168	3236	246	59	78	16	757	42	0	0	0	0	0	0	0	0	0	0	0	k__Bacteria; p__Deferribacteres; c__Deferribacteres; o__Deferribacterales; f__Deferribacteraceae; g__Mucispirillum; s__schaedleri
8b00192946b9e63b4e0be6848701a011	ASV107	CAG18	183	487	72	105	97	264	417	361	206	165	60	136	63	68	49	42	49	0	0	0	0	0	204	100	k__Bacteria; p__Firmicutes; c__Clostridia; o__Clostridiales; f__; g__; s__
6a0d9d277b74a377c65dfa010509d987	ASV73	CAG19	0	43	0	0	0	30	114	0	0	0	0	21	0	0	0	0	0	0	0	31	0	0	0	0	k__Bacteria; p__Firmicutes; c__Clostridia; o__Clostridiales; f__Ruminococcaceae; g__Oscillospira; s__
559f5983164f3c8613dd419a8a39af95	ASV82	CAG19	0	20	0	13	0	19	39	0	31	14	0	67	5	0	0	0	0	0	0	0	0	0	0	0	k__Bacteria; p__Firmicutes; c__Clostridia; o__Clostridiales; f__Lachnospiraceae; g__; s__
6778b3215b53bc9b989a53b8da8b7d7c	ASV86	CAG19	0	19	0	0	5	8	30	0	15	21	23	44	0	0	0	0	0	0	0	0	0	0	0	0	k__Bacteria; p__Firmicutes; c__Clostridia; o__Clostridiales; f__Lachnospiraceae; g__Dorea; s__
6ab81c6431f494c23b99e41930813e90	ASV122	CAG19	0	151	0	0	0	34	117	0	16	0	0	69	0	0	0	0	0	0	0	0	0	0	0	0	k__Bacteria; p__Firmicutes; c__Clostridia; o__Clostridiales; f__Ruminococcaceae; g__Ruminococcus; s__
5ebe247dca12def1d7a94002c047d897	ASV38	CAG2	34	11	7	10	18	0	0	4	0	0	0	15	0	0	0	9	0	0	0	0	0	15	26	23	k__Bacteria; p__Bacteroidetes; c__Bacteroidia; o__Bacteroidales; f__S24-7; g__; s__
35a053b284d628e3d7003bc062a1c66f	ASV5	CAG20	1687	1027	358	68	437	474	4531	809	671	750	182	3075	379	409	485	429	243	947	368	245	217	639	1677	317	k__Bacteria; p__Proteobacteria; c__Deltaproteobacteria; o__Desulfovibrionales; f__Desulfovibrionaceae; g__; s__
03c2a77b86b146a98c50f9085effa7f9	ASV11	CAG20	628	366	117	0	157	159	1376	247	279	237	0	981	102	146	177	125	98	319	0	87	92	238	536	129	k__Bacteria; p__Proteobacteria; c__Deltaproteobacteria; o__Desulfovibrionales; f__Desulfovibrionaceae; g__; s__
9ff5361c884bb23b5bb2e8a44e2621ba	ASV36	CAG20	0	0	0	0	0	11	0	9	35	12	0	0	0	0	3	0	0	63	7	4	0	31	0	12	k__Bacteria; p__Firmicutes; c__Clostridia; o__Clostridiales; f__Clostridiaceae; g__Candidatus Arthromitus; s__
e8a33594f4dfd9e1463e55956b7ee0da	ASV39	CAG20	29	47	0	5	0	24	110	47	0	26	0	38	0	25	0	0	26	58	146	30	0	41	18	33	k__Bacteria; p__Firmicutes; c__Clostridia; o__Clostridiales; f__Ruminococcaceae; g__Oscillospira; s__
06a726f435a29d891a61dac41e32331a	ASV62	CAG20	6	25	7	4	5	31	24	11	11	16	12	16	0	8	0	0	2	16	24	6	8	39	0	7	k__Bacteria; p__Firmicutes; c__Clostridia; o__Clostridiales; f__[Mogibacteriaceae]; g__Anaerovorax; s__
7e614d2591b36943d0ef5c1436197279	ASV70	CAG20	16	13	0	0	0	7	17	8	0	8	0	8	0	11	4	8	0	19	21	15	0	20	6	0	k__Bacteria; p__Firmicutes; c__Clostridia; o__Clostridiales; f__Ruminococcaceae; g__Ruminococcus; s__
1b2441be3195aa3e1b63dd4bc186a28b	ASV113	CAG20	143	150	31	27	35	81	269	58	51	116	7	118	41	50	18	16	59	61	95	110	51	42	74	54	k__Bacteria; p__Firmicutes; c__Clostridia; o__Clostridiales; f__Ruminococcaceae; g__Oscillospira; s__
276aeebc849d863666c1396ed5909306	ASV23	CAG21	1463	0	0	0	401	0	2880	0	0	755	0	0	0	0	0	0	0	357	0	430	0	0	0	0	k__Bacteria; p__Firmicutes; c__Clostridia; o__Clostridiales; f__; g__; s__
b24910ab1625346e832cd78dadb3e26a	ASV35	CAG21	1030	0	0	0	279	0	66	0	0	0	0	0	0	0	0	0	0	1177	505	157	0	0	0	0	k__Bacteria; p__Bacteroidetes; c__Bacteroidia; o__Bacteroidales; f__S24-7; g__; s__
de0521325e170475bc6b904843422398	ASV111	CAG21	269	268	126	99	0	0	422	118	0	173	52	0	0	0	35	0	0	0	301	0	101	0	0	0	k__Bacteria; p__Firmicutes; c__Clostridia; o__Clostridiales; f__Ruminococcaceae; g__Oscillospira; s__
43ce7267cfb55b4d4bf04d70aaba48ce	ASV28	CAG22	662	0	0	0	0	31	40	226	57	64	15	15	62	0	0	0	0	0	0	0	0	0	0	0	k__Bacteria; p__Firmicutes; c__Clostridia; o__Clostridiales; f__Ruminococcaceae; g__Ruminococcus; s__
46c3e1f4f0d605ec13fb9f95461d5b9c	ASV60	CAG22	29	52	0	0	0	34	65	13	31	17	23	14	0	0	16	13	0	0	19	14	25	0	0	0	k__Bacteria; p__Firmicutes; c__Clostridia; o__Clostridiales; f__Lachnospiraceae; g__[Ruminococcus]; s__gnavus
69d431bf374d99f92fddfab639efc5e3	ASV65	CAG22	0	21	12	0	0	10	30	13	18	22	0	0	0	0	0	0	7	14	0	28	25	0	0	0	k__Bacteria; p__Firmicutes; c__Clostridia; o__Clostridiales; f__Lachnospiraceae; g__Coprococcus; s__
87b1f2d338b2ba93ef7b880a0da814de	ASV83	CAG22	0	0	0	0	0	0	116	17	0	115	73	0	42	0	0	0	0	0	0	0	0	0	0	0	k__Bacteria; p__Firmicutes; c__Clostridia; o__Clostridiales; f__Lachnospiraceae
b3d5bf61b86d7bd4ac41a49b36e51b0b	ASV88	CAG22	0	4	0	0	0	0	7	3	9	0	3	0	0	0	6	0	0	0	0	10	5	0	0	0	k__Bacteria; p__Firmicutes; c__Clostridia; o__Clostridiales; f__[Mogibacteriaceae]; g__; s__
ffc7df2cb9b57f245af601c4450949ff	ASV91	CAG22	0	0	0	0	0	6	0	11	11	14	5	0	0	0	0	0	0	0	0	0	0	0	0	0	k__Bacteria; p__Firmicutes; c__Clostridia; o__Clostridiales; f__Ruminococcaceae; g__Ruminococcus; s__
3af67f39b843a6e6254523cf6ed209ee	ASV15	CAG3	87	24	0	73	0	34	15	13	11	0	0	1145	166	63	51	1182	96	46	0	0	0	135	527	822	k__Bacteria; p__Bacteroidetes; c__Bacteroidia; o__Bacteroidales; f__Porphyromonadaceae; g__Parabacteroides; s__
9aefc8ac598582469648a74da6dbe1db	ASV46	CAG3	110	0	35	12	32	0	0	0	6	6	29	158	44	29	23	30	149	41	0	0	0	0	117	98	k__Bacteria; p__Bacteroidetes; c__Bacteroidia; o__Bacteroidales; f__[Paraprevotellaceae]; g__Paraprevotella; s__
09d6f9b53819e6cb524feefbe80b6f34	ASV52	CAG3	103	0	65	69	50	0	20	0	0	0	0	97	116	54	40	83	43	45	0	0	33	29	64	47	k__Bacteria; p__Bacteroidetes; c__Bacteroidia; o__Bacteroidales; f__; g__; s__
4e0c166d88adf9b942ac9c9293782213	ASV54	CAG3	21	0	33	29	20	0	0	0	10	0	33	16	16	41	11	76	188	20	0	0	0	195	178	68	k__Bacteria; p__Bacteroidetes; c__Bacteroidia; o__Bacteroidales; f__S24-7; g__; s__
a5b950970cbffbbc52a503ac0850986b	ASV81	CAG3	21	0	3	4	0	0	0	0	0	0	0	21	10	0	0	7	10	0	0	0	0	14	33	9	k__Bacteria; p__Bacteroidetes; c__Bacteroidia; o__Bacteroidales; f__; g__; s__
b08283e991c0eb2557f89de56190442b	ASV104	CAG3	647	203	626	573	475	125	119	14	55	50	91	2246	1073	519	322	1286	842	370	185	68	328	640	1207	1118	k__Bacteria; p__Bacteroidetes; c__Bacteroidia; o__Bacteroidales; f__; g__; s__
e0b46e989d93df0dcaf2095caedeba04	ASV117	CAG3	526	223	443	287	232	137	148	126	17	29	38	350	299	332	37	123	180	288	85	35	105	179	408	117	k__Bacteria; p__Bacteroidetes; c__Bacteroidia; o__Bacteroidales; f__[Odoribacteraceae]; g__Odoribacter; s__
d5c3cb8ab4f222fb934cafa002bc4a91	ASV14	CAG4	0	58	134	123	0	20	0	0	12	20	13	784	719	928	56	936	517	0	0	0	176	610	1796	207	k__Bacteria; p__Bacteroidetes; c__Bacteroidia; o__Bacteroidales; f__S24-7; g__; s__
bc4beb0f6a95b349d908769bcecdacc6	ASV63	CAG4	0	0	0	16	0	0	0	0	0	4	0	53	21	67	20	110	27	37	0	0	52	53	29	79	k__Bacteria; p__Bacteroidetes; c__Bacteroidia; o__Bacteroidales; f__Rikenellaceae; g__AF12; s__
2448c1d273f88b3e76e2faa45eec58fb	ASV79	CAG4	0	0	0	0	0	0	0	4	0	0	0	0	12	0	0	57	24	13	0	0	0	0	69	37	k__Bacteria; p__Bacteroidetes; c__Bacteroidia; o__Bacteroidales; f__Rikenellaceae; g__; s__
a1eb781c4fad9c4cee76e673faaab99e	ASV89	CAG4	0	0	3	0	0	0	0	0	0	0	0	0	0	0	0	30	0	0	0	0	30	8	92	4	k__Bacteria; p__Proteobacteria; c__Alphaproteobacteria; o__RF32; f__; g__; s__
acb21ea44f1c2e601db14d338bb6d51b	ASV90	CAG4	0	0	0	0	0	0	0	0	0	0	0	27	0	0	0	20	10	0	0	0	0	0	35	10	k__Bacteria; p__Firmicutes; c__Clostridia; o__Clostridiales; f__Lachnospiraceae; g__Coprococcus; s__
865f368fae3d1a90ec05663b85db9379	ASV102	CAG4	0	0	0	96	0	47	0	60	81	0	0	3906	531	747	727	14176	9471	600	374	0	591	150	5957	13522	k__Bacteria; p__Bacteroidetes; c__Bacteroidia; o__Bacteroidales; f__Bacteroidaceae; g__Bacteroides; s__ovatus
23d2561dd89821fd7c5ebfeeef335c86	ASV34	CAG5	0	0	0	0	0	0	0	0	0	0	0	0	0	13	20	8	17	0	0	0	0	0	36	0	k__Bacteria; p__Bacteroidetes; c__Bacteroidia; o__Bacteroidales; f__S24-7; g__; s__
194f38d4db7fe0be084307ffa9ce6a1c	ASV53	CAG5	0	0	19	0	0	0	0	0	0	0	0	0	0	51	0	28	124	16	0	0	18	0	114	0	k__Bacteria; p__Bacteroidetes; c__Bacteroidia; o__Bacteroidales; f__S24-7; g__; s__
321e46fe80ec043dce22c2a4c5346670	ASV58	CAG5	0	0	17	0	0	0	0	0	0	0	8	0	0	33	5	11	81	0	0	0	0	36	41	0	k__Bacteria; p__Bacteroidetes; c__Bacteroidia; o__Bacteroidales; f__S24-7; g__; s__
7f2bf20d84539fb208afe79117e6da8e	ASV75	CAG5	29	4	0	0	0	0	0	0	5	8	0	0	0	14	17	24	33	0	0	0	0	0	17	0	k__Bacteria; p__Bacteroidetes; c__Bacteroidia; o__Bacteroidales; f__S24-7; g__; s__
b571262bd38a8a479f62609ec050eb65	ASV77	CAG5	13	8	0	0	0	0	0	0	0	0	0	0	0	37	0	16	30	0	0	0	0	0	47	0	k__Bacteria; p__Bacteroidetes; c__Bacteroidia; o__Bacteroidales; f__S24-7; g__; s__
7ed68def890504f665618e2aa8f8a955	ASV85	CAG5	0	0	0	0	0	0	0	0	0	11	0	0	0	9	19	0	10	0	0	0	0	10	5	0	k__Bacteria; p__Firmicutes; c__Bacilli; o__Lactobacillales; f__Enterococcaceae; g__Enterococcus
4a05beb8e4d1683ce0d826c863977e96	ASV13	CAG6	0	0	0	0	0	0	0	0	0	0	0	0	0	650	560	2109	761	213	151	83	236	0	4157	2678	k__Bacteria; p__Bacteroidetes; c__Bacteroidia; o__Bacteroidales; f__Bacteroidaceae; g__Bacteroides; s__
31ca4f029e51f5d4a9f897c7382c49ae	ASV16	CAG6	0	0	0	0	0	0	0	0	0	0	0	0	0	704	301	1153	255	113	182	0	567	0	260	549	k__Bacteria; p__Firmicutes; c__Clostridia; o__Clostridiales; f__Lachnospiraceae; g__; s__
85e288d299d7e69b079aa04a2cb5fc22	ASV20	CAG6	0	0	0	0	0	0	0	0	0	0	0	0	0	14	29	13	29	21	0	0	0	37	32	8	k__Bacteria; p__Deferribacteres; c__Deferribacteres; o__Deferribacterales; f__Deferribacteraceae; g__Mucispirillum; s__schaedleri
9600bb217be8c67a91510bcbb61075ce	ASV24	CAG6	0	0	0	0	0	0	52	0	0	5	40	172	0	48	455	958	76	486	374	972	602	0	103	447	k__Bacteria; p__Firmicutes; c__Erysipelotrichi; o__Erysipelotrichales; f__Erysipelotrichaceae; g__Coprobacillus; s__
a54249361710661960d7e40953a2f882	ASV47	CAG6	99	0	0	0	0	0	0	0	0	0	0	152	145	82	51	247	184	161	53	14	0	0	284	184	k__Bacteria; p__Bacteroidetes; c__Bacteroidia; o__Bacteroidales; f__Bacteroidaceae; g__Bacteroides
5508c09b6734007db6c142f5ce9e5b90	ASV56	CAG6	0	0	0	0	0	0	0	0	0	0	0	0	0	8	0	0	11	25	7	0	3	0	10	0	k__Bacteria; p__Firmicutes; c__Clostridia; o__Clostridiales; f__Lachnospiraceae; g__; s__
68345632fa850bccd6aff7adff7a28ce	ASV61	CAG6	0	0	0	0	0	0	0	0	0	0	0	0	0	17	0	0	9	8	3	0	0	0	17	9	k__Bacteria; p__Firmicutes; c__Clostridia; o__Clostridiales
265ea728c70b66600dde18e07960bdc5	ASV74	CAG6	0	0	0	0	0	0	0	0	0	0	0	0	0	12	0	91	15	38	5	0	6	37	13	311	k__Bacteria; p__Proteobacteria; c__Alphaproteobacteria; o__RF32; f__; g__; s__
9a624006b4127114a16c5a0c9389c6cb	ASV115	CAG6	785	245	330	256	0	267	183	27	6	51	43	6747	246	3353	1127	3137	4277	374	265	98	521	36	2015	744	k__Bacteria; p__Bacteroidetes; c__Bacteroidia; o__Bacteroidales; f__Bacteroidaceae; g__Bacteroides; s__
2be1ec05da5c18a1114a60d1cec35268	ASV119	CAG6	273	26	0	21	0	0	30	9	0	0	7	46	0	252	25	24	21	73	28	27	26	0	45	146	k__Bacteria; p__Tenericutes; c__Mollicutes; o__Mycoplasmatales; f__Mycoplasmataceae; g__; s__
7fc574d17d1f68da491d4ea7156f9d83	ASV40	CAG7	146	28	81	48	118	9	23	0	0	16	10	32	115	29	0	103	48	41	31	6	18	0	84	19	k__Bacteria; p__Bacteroidetes; c__Bacteroidia; o__Bacteroidales; f__S24-7; g__; s__
be1d19cfda5cb9980fff97e15b1cb4f2	ASV76	CAG7	26	0	9	0	9	0	0	5	0	0	0	0	0	17	0	0	88	11	10	5	13	0	0	0	k__Bacteria; p__Bacteroidetes; c__Bacteroidia; o__Bacteroidales; f__Rikenellaceae; g__; s__
b1d0e41b27baac7b1d67ab3e643541b1	ASV95	CAG7	0	0	6	0	0	0	0	0	0	0	0	0	0	11	0	7	3	5	0	0	7	0	0	0	k__Bacteria; p__Firmicutes; c__Clostridia; o__Clostridiales; f__[Mogibacteriaceae]; g__; s__
7d18a2d079d63c57e6868c18f1331e78	ASV42	CAG8	0	0	0	0	0	0	0	0	0	0	0	0	0	0	14	27	0	16	11	12	37	26	52	0	k__Bacteria; p__Bacteroidetes; c__Bacteroidia; o__Bacteroidales; f__S24-7; g__; s__
825092997a912c059cc9a823eb18eefd	ASV49	CAG8	16	36	24	28	20	23	21	13	8	8	21	32	22	17	35	20	19	57	36	34	87	34	34	7	k__Bacteria; p__Firmicutes; c__Clostridia; o__Clostridiales; f__Ruminococcaceae; g__Oscillospira; s__
3ad1ac736feff24c796d2ae201199e59	ASV55	CAG8	0	0	0	0	0	0	0	0	0	0	0	0	0	5	17	7	0	37	18	67	136	0	4	0	k__Bacteria; p__Actinobacteria; c__Coriobacteriia; o__Coriobacteriales; f__Coriobacteriaceae; g__; s__
5e5bfcec2303fbbb6b6d0f165616f2fc	ASV66	CAG8	0	0	0	0	0	0	0	0	0	0	0	0	0	0	14	35	0	72	33	34	65	0	0	0	k__Bacteria; p__Proteobacteria; c__Betaproteobacteria; o__Burkholderiales; f__Alcaligenaceae; g__Sutterella; s__
a47e365f66817848ce85633ff25a2b44	ASV67	CAG8	0	0	0	0	0	0	0	0	0	0	0	0	0	16	0	5	0	25	48	17	11	34	0	15	k__Bacteria; p__Firmicutes; c__Clostridia; o__Clostridiales; f__Ruminococcaceae
ae2ecf22f18b5c0ac9f6a7debaa2e1d5	ASV93	CAG8	0	0	0	0	0	0	0	0	0	0	0	0	0	0	0	4	0	24	13	19	10	14	6	0	k__Bacteria; p__Firmicutes; c__Clostridia; o__Clostridiales; f__Ruminococcaceae; g__; s__
9bd97d28923ac62f8a2bfde051f86a59	ASV94	CAG8	0	0	0	0	0	0	0	0	0	0	0	0	10	15	24	0	0	28	0	0	32	0	0	0	k__Bacteria; p__Bacteroidetes; c__Bacteroidia; o__Bacteroidales; f__Porphyromonadaceae; g__Parabacteroides; s__distasonis
73c507396c5c7f33ae1edceeeb0eb45c	ASV108	CAG8	0	0	0	0	0	0	0	25	0	0	0	0	0	0	29	18	0	183	29	0	19	3188	1564	0	k__Bacteria; p__Bacteroidetes; c__Bacteroidia; o__Bacteroidales; f__[Paraprevotellaceae]; g__[Prevotella]; s__
7936b3e4f4815b249c88847a81197c11	ASV116	CAG8	0	0	0	0	0	0	0	0	0	0	0	0	0	13	0	15	0	20	24	18	0	0	0	0	k__Bacteria; p__Bacteroidetes; c__Bacteroidia; o__Bacteroidales; f__S24-7; g__; s__
3ffb07e6b6e73eb9f7aa9e9b319239aa	ASV21	CAG9	0	644	22	46	0	0	305	151	0	34	22	0	69	8	23	0	0	0	0	65	126	0	0	0	k__Bacteria; p__Proteobacteria; c__Epsilonproteobacteria; o__Campylobacterales; f__Helicobacteraceae; g__Helicobacter; s__
84977a3d0c12f9d6679e8520bdbf8493	ASV87	CAG9	0	9	0	5	12	0	0	0	0	0	0	0	0	0	0	0	0	0	0	23	7	0	0	4	k__Bacteria; p__Firmicutes; c__Bacilli; o__Bacillales; f__Staphylococcaceae; g__Staphylococcus; s__succinus
d7b52284b1e10c76a330fa10057080ac	ASV96	CAG9	0	0	4	17	3	0	0	0	0	0	0	0	0	0	0	0	0	0	0	9	4	0	0	0	k__Bacteria; p__Actinobacteria; c__Actinobacteria; o__Actinomycetales; f__Corynebacteriaceae; g__Corynebacterium
69bc028f1884e07ec9b803dadcf9e6b1	ASV114	CAG9	0	100	89	190	96	0	0	345	0	0	0	0	0	0	0	0	0	0	0	0	0	0	0	0	k__Bacteria; p__Firmicutes; c__Bacilli; o__Lactobacillales; f__Lactobacillaceae; g__Lactobacillus
5fc2dda88be680dbd1afa07bae71a6bc	ASV124	CAG9	0	15	0	22	19	0	0	0	0	0	0	2	0	0	8	0	0	0	0	3	5	23	0	0	k__Bacteria; p__TM7; c__TM7-3; o__CW040; f__F16; g__; s__
334bb0c6aa60acfe6f451e974e50ba4f	ASV125	CAG9	0	0	44	67	34	0	0	15	0	0	0	0	0	0	0	0	0	0	0	127	0	0	0	0	k__Bacteria; p__Proteobacteria; c__Epsilonproteobacteria; o__Campylobacterales; f__Helicobacteraceae; g__Flexispira; s__
