# Supplementary material for: Tlr9 deficiency in B cells leads to obesity by promoting inflammation and gut dysbiosis
Source: Nat Commun. 2024 May 18;15:4232. doi: 10.1038/s41467-024-48611-8 (PMC11102548; doi:10.1038/s41467-024-48611-8)
Supplement: Supplementary file 6 — Supplementary data 2 [file 41467_2024_48611_MOESM6_ESM.xlsx]

## Sheet: Sheet
Feature ID	ASVs	CAGs	Ctr1	Ctr2	Ctr3	Ctr4	Ctr5	Ctr6	Ctr7	Ctr8	Ctr9	Ctr10	KO1	KO2	KO3	KO4	KO5	KO6	KO7	KO8	KO9	KO10	KO11	KO12	Taxon
74843e40f5f2bf418a18cd75acd5600d	ASV6	CAG1	0	325	527	59	112	93	118	559	313	28	0	0	0	0	0	0	0	0	0	0	0	0	k__Bacteria; p__Deferribacteres; c__Deferribacteres; o__Deferribacterales; f__Deferribacteraceae; g__Mucispirillum; s__schaedleri
356a0f38c0875c72f8b2d6dd72800e4d	ASV14	CAG1	0	220	5252	0	179	669	28	152	331	8	0	0	0	0	0	0	0	0	0	0	0	0	k__Bacteria; p__Firmicutes; c__Clostridia; o__Clostridiales
53f6118c299e6d06f4fd3991fc170f7c	ASV39	CAG1	0	96	1690	0	35	0	19	0	37	0	0	0	0	0	0	0	0	0	0	0	0	0	k__Bacteria; p__Firmicutes; c__Clostridia; o__Clostridiales; f__; g__; s__
559f5983164f3c8613dd419a8a39af95	ASV80	CAG1	0	21	57	0	7	20	0	13	20	0	0	0	0	0	0	0	0	0	0	0	0	0	k__Bacteria; p__Firmicutes; c__Clostridia; o__Clostridiales; f__Lachnospiraceae; g__; s__
376de6dd089c58fd2b1b70207f2309c2	ASV84	CAG1	0	17	145	39	0	14	0	0	168	9	0	0	0	0	0	0	0	0	0	0	0	0	k__Bacteria; p__Firmicutes; c__Clostridia; o__Clostridiales
a8fec1b2108cfa4d2f1109238b7209c0	ASV106	CAG1	0	11	39	0	14	26	5	15	33	0	0	0	0	0	13	0	0	0	0	0	0	0	k__Bacteria; p__Firmicutes; c__Clostridia; o__Clostridiales
61b86639fdf575de2de18bdb6caab1f8	ASV109	CAG1	0	39	15	0	14	12	0	0	50	0	0	0	0	0	0	0	0	0	0	0	0	0	k__Bacteria; p__Firmicutes; c__Clostridia; o__Clostridiales; f__Lachnospiraceae; g__; s__
0cac64fea8899482aee01d2b6f26b623	ASV112	CAG1	13	7	18	9	9	4	0	12	19	0	0	0	0	0	0	0	0	0	0	0	0	0	k__Bacteria; p__Firmicutes; c__Clostridia; o__Clostridiales; f__Ruminococcaceae; g__Ruminococcus; s__
d8f3568ef0a5404f5e96be9607a0e57e	ASV10	CAG10	0	150	284	254	53	98	22	57	248	0	0	13	0	0	0	66	50	0	0	0	327	38	k__Bacteria; p__Firmicutes; c__Clostridia; o__Clostridiales; f__Lachnospiraceae
5e5bfcec2303fbbb6b6d0f165616f2fc	ASV59	CAG10	0	3	19	7	9	177	102	97	0	0	68	35	0	29	0	0	69	6	0	0	61	16	k__Bacteria; p__Proteobacteria; c__Betaproteobacteria; o__Burkholderiales; f__Alcaligenaceae; g__Sutterella; s__
09f149e27f3e567657dff87bcb516e0a	ASV139	CAG10	80	205	460	303	858	136	244	697	31	0	215	171	117	500	0	37	1171	184	0	0	721	507	k__Bacteria; p__Proteobacteria; c__Epsilonproteobacteria; o__Campylobacterales; f__Helicobacteraceae; g__Helicobacter
79d5f73f20d0cec6680837332fd83c19	ASV158	CAG10	0	15	35	0	58	0	34	25	0	0	12	71	142	62	0	0	17	0	0	0	66	29	k__Bacteria; p__Actinobacteria; c__Coriobacteriia; o__Coriobacteriales; f__Coriobacteriaceae; g__Adlercreutzia; s__
cd5f8c76e7bb0742e54cf04d30510115	ASV86	CAG11	0	0	0	13	0	7	9	0	0	0	0	0	0	0	0	4	0	0	0	0	4	0	k__Bacteria; p__Tenericutes; c__Mollicutes; o__RF39; f__; g__; s__
3200b14e523064a60455e3cd4cefd0c4	ASV98	CAG11	0	11	85	46	0	28	0	0	0	0	0	0	0	0	0	0	0	0	0	0	0	0	k__Bacteria; p__Firmicutes; c__Clostridia; o__Clostridiales; f__Lachnospiraceae; g__; s__
3ffb07e6b6e73eb9f7aa9e9b319239aa	ASV146	CAG11	0	0	0	216	0	185	523	0	0	0	0	0	0	0	0	25	0	29	0	0	0	0	k__Bacteria; p__Proteobacteria; c__Epsilonproteobacteria; o__Campylobacterales; f__Helicobacteraceae; g__Helicobacter; s__
d0acff689d36320baee84cce6fd271db	ASV144	CAG13	350	0	0	75	209	99	133	76	42	0	183	0	1650	0	119	0	67	139	46	0	47	0	k__Bacteria; p__Firmicutes; c__Clostridia; o__Clostridiales; f__Lachnospiraceae; g__[Ruminococcus]; s__gnavus
b4d8612bcaa17da93e2f83f18b9bfa1d	ASV54	CAG14	0	0	0	0	0	0	0	0	0	0	0	21	0	172	143	164	187	0	169	6	41	71	k__Bacteria; p__Firmicutes; c__Clostridia; o__Clostridiales; f__; g__; s__
c62fd9836be2cab16913a57c7570d114	ASV58	CAG14	0	17	0	0	0	0	0	9	0	0	0	21	0	17	91	96	12	0	86	0	19	39	k__Bacteria; p__Firmicutes; c__Clostridia; o__Clostridiales; f__Lachnospiraceae
ead820311e9bb64f9c19ef8e5fff562f	ASV82	CAG14	0	0	270	0	0	0	0	0	0	0	0	99	0	13	0	13	8	0	0	12	7	45	k__Bacteria; p__Firmicutes; c__Clostridia; o__Clostridiales
defc4f2c5251555f69192561dc189a70	ASV125	CAG14	41	0	7	40	0	2	0	0	82	0	0	43	0	35	496	73	63	0	283	0	77	27	k__Bacteria; p__Firmicutes; c__Clostridia; o__Clostridiales; f__; g__; s__
f6d30b0fc630b1ee56dcde34bf3d9d8b	ASV137	CAG14	125	0	0	0	0	0	0	20	0	0	0	18	0	151	411	1073	168	0	0	0	158	245	k__Bacteria; p__Firmicutes; c__Clostridia; o__Clostridiales
65adee7ac119698d95aeb3f8b96476ed	ASV145	CAG14	0	0	510	0	0	0	0	0	0	0	0	4	0	24	0	18	7	0	0	0	0	36	k__Bacteria; p__Firmicutes; c__Clostridia; o__Clostridiales; f__Lachnospiraceae; g__; s__
5e0584970af8f4f8261e7f8316e3832a	ASV1	CAG15	5768	2448	828	193	1359	452	2165	1486	1445	3571	1634	4099	10913	6833	813	3203	3210	1940	2434	2770	6385	3865	k__Bacteria; p__Firmicutes; c__Bacilli; o__Lactobacillales; f__Lactobacillaceae; g__Lactobacillus
f34c08121ca25b1e6555964665ddca5b	ASV3	CAG15	1022	455	162	0	255	108	374	300	264	566	282	746	1897	1150	0	593	613	315	343	451	1076	585	k__Bacteria; p__Firmicutes; c__Bacilli; o__Lactobacillales; f__Lactobacillaceae; g__Lactobacillus; s__reuteri
906161c29e457f2d46d326f8a8c50a01	ASV119	CAG15	4628	7752	4118	244	3918	1107	4328	1193	1873	4883	5322	2445	3129	7393	1768	5310	5781	678	1298	5934	7864	15774	k__Bacteria; p__Firmicutes; c__Bacilli; o__Lactobacillales; f__Lactobacillaceae; g__Lactobacillus; s__
5cdc5753129c235f50db46a32ae681b8	ASV48	CAG16	0	0	0	0	0	0	0	0	0	0	0	11	12	9	0	35	0	0	0	0	14	26	k__Bacteria; p__Firmicutes; c__Clostridia; o__Clostridiales; f__; g__; s__
68345632fa850bccd6aff7adff7a28ce	ASV53	CAG16	0	0	0	0	0	0	0	0	0	0	0	14	6	55	0	18	27	0	0	0	37	37	k__Bacteria; p__Firmicutes; c__Clostridia; o__Clostridiales
e2a3032a06d6b13a251c999618b91ab4	ASV65	CAG16	0	0	0	0	0	0	0	0	0	0	0	0	0	0	0	26	11	0	12	0	39	9	k__Bacteria; p__Firmicutes; c__Clostridia; o__Clostridiales; f__Lachnospiraceae; g__Coprococcus; s__
39eb17c88b6c38848a2a6e0381e6d270	ASV81	CAG16	0	0	0	0	0	0	0	0	0	0	0	0	0	29	0	100	75	0	0	0	114	162	k__Bacteria; p__Firmicutes; c__Clostridia; o__Clostridiales; f__Lachnospiraceae; g__; s__
3c08ce8130627e1d34305b48d3d2f3e5	ASV87	CAG16	0	0	0	0	0	0	0	0	17	23	0	0	39	31	0	67	0	0	69	37	57	69	k__Bacteria; p__Firmicutes; c__Bacilli; o__Lactobacillales; f__Lactobacillaceae; g__Lactobacillus; s__
3af67f39b843a6e6254523cf6ed209ee	ASV126	CAG16	0	0	13	0	0	0	0	11	5	0	0	42	61	0	18	57	9	0	47	33	145	128	k__Bacteria; p__Bacteroidetes; c__Bacteroidia; o__Bacteroidales; f__Porphyromonadaceae; g__Parabacteroides; s__
85e288d299d7e69b079aa04a2cb5fc22	ASV138	CAG16	0	0	0	0	0	0	0	0	0	0	0	0	18	0	18	5	20	0	24	0	8	19	k__Bacteria; p__Deferribacteres; c__Deferribacteres; o__Deferribacterales; f__Deferribacteraceae; g__Mucispirillum; s__schaedleri
9ff5361c884bb23b5bb2e8a44e2621ba	ASV23	CAG17	0	0	0	34	129	32	9	14	0	0	0	286	52	332	0	254	108	111	48	43	76	631	k__Bacteria; p__Firmicutes; c__Clostridia; o__Clostridiales; f__Clostridiaceae; g__Candidatus Arthromitus; s__
5ebe247dca12def1d7a94002c047d897	ASV26	CAG17	15	46	56	13	27	125	142	63	38	32	294	184	219	158	158	116	93	225	94	246	309	178	k__Bacteria; p__Bacteroidetes; c__Bacteroidia; o__Bacteroidales; f__S24-7; g__; s__
28f20cdfdc18a64c0de3616e7e64b2b3	ASV47	CAG17	0	0	0	0	0	0	0	0	0	0	7	104	244	149	0	366	50	18	105	106	253	74	k__Bacteria; p__Firmicutes; c__Clostridia; o__Clostridiales; f__; g__; s__
c7a8dd8a7e1b806939ea516f02ab70ad	ASV52	CAG17	0	0	0	0	0	0	0	0	0	0	0	106	240	68	0	0	11	109	142	170	506	15	k__Bacteria; p__Bacteroidetes; c__Bacteroidia; o__Bacteroidales; f__S24-7; g__; s__
dfd06b01145f985a96cf4933c66b4f0a	ASV55	CAG17	13	0	0	0	15	0	0	0	0	0	56	99	283	159	41	28	67	59	52	67	177	28	k__Bacteria; p__Actinobacteria; c__Coriobacteriia; o__Coriobacteriales; f__Coriobacteriaceae; g__Adlercreutzia; s__
b571262bd38a8a479f62609ec050eb65	ASV74	CAG17	0	0	0	13	12	0	22	0	0	0	39	23	56	12	11	34	12	13	15	19	75	26	k__Bacteria; p__Bacteroidetes; c__Bacteroidia; o__Bacteroidales; f__S24-7; g__; s__
4b2f2eae793a6cc7d103c1b7137bc0ca	ASV95	CAG17	0	0	0	0	0	0	0	0	0	0	0	34	46	0	0	0	0	0	34	0	43	104	k__Bacteria; p__Bacteroidetes; c__Bacteroidia; o__Bacteroidales; f__Rikenellaceae; g__; s__
ae2ecf22f18b5c0ac9f6a7debaa2e1d5	ASV96	CAG17	0	0	0	0	0	0	0	0	0	0	0	4	3	0	0	3	0	0	10	0	24	0	k__Bacteria; p__Firmicutes; c__Clostridia; o__Clostridiales; f__Ruminococcaceae; g__; s__
b08283e991c0eb2557f89de56190442b	ASV124	CAG17	0	4	10	5	23	0	36	14	0	0	0	43	14	11	8	58	15	17	31	14	39	190	k__Bacteria; p__Bacteroidetes; c__Bacteroidia; o__Bacteroidales; f__; g__; s__
4032a27979b1ae05ddcece69464ad811	ASV147	CAG17	0	0	0	0	0	0	12	0	0	0	0	21	44	0	0	0	0	0	21	0	116	0	k__Bacteria; p__Bacteroidetes; c__Bacteroidia; o__Bacteroidales; f__Porphyromonadaceae; g__Parabacteroides; s__distasonis
d3605f53e0effe8c116f865a7d2be526	ASV16	CAG18	0	0	73	182	93	227	79	74	34	4	998	371	341	217	303	1178	113	292	339	147	204	1061	k__Bacteria; p__Bacteroidetes; c__Bacteroidia; o__Bacteroidales; f__Prevotellaceae; g__Prevotella; s__
7fc574d17d1f68da491d4ea7156f9d83	ASV28	CAG18	0	30	29	58	61	76	131	52	19	12	98	37	84	35	30	124	18	53	16	38	87	249	k__Bacteria; p__Bacteroidetes; c__Bacteroidia; o__Bacteroidales; f__S24-7; g__; s__
7001fecd2172cae3243df14e6df5e9c9	ASV44	CAG18	0	87	100	65	73	113	109	76	0	0	172	79	136	0	121	86	51	54	0	0	180	106	k__Bacteria; p__Bacteroidetes; c__Bacteroidia; o__Bacteroidales; f__S24-7; g__; s__
ed409e3a54633ff6f14398474a1d243a	ASV123	CAG18	0	92	167	91	123	569	1965	1169	87	85	1881	452	120	345	1738	729	160	297	1341	1897	5693	1695	k__Bacteria; p__Bacteroidetes; c__Bacteroidia; o__Bacteroidales; f__S24-7; g__; s__
e0b46e989d93df0dcaf2095caedeba04	ASV135	CAG18	0	0	32	48	25	20	19	27	0	0	21	18	40	7	19	43	7	31	0	0	27	57	k__Bacteria; p__Bacteroidetes; c__Bacteroidia; o__Bacteroidales; f__[Odoribacteraceae]; g__Odoribacter; s__
9aefc8ac598582469648a74da6dbe1db	ASV35	CAG19	5	0	0	0	0	0	5	9	0	0	608	15	68	25	239	23	0	96	16	0	81	183	k__Bacteria; p__Bacteroidetes; c__Bacteroidia; o__Bacteroidales; f__[Paraprevotellaceae]; g__Paraprevotella; s__
4e0c166d88adf9b942ac9c9293782213	ASV41	CAG19	0	0	0	0	0	0	0	0	0	0	68	25	31	0	5	26	9	0	14	34	45	17	k__Bacteria; p__Bacteroidetes; c__Bacteroidia; o__Bacteroidales; f__S24-7; g__; s__
bc4beb0f6a95b349d908769bcecdacc6	ASV56	CAG19	0	0	20	0	7	0	0	13	0	0	11	0	20	0	7	27	0	0	0	0	23	52	k__Bacteria; p__Bacteroidetes; c__Bacteroidia; o__Bacteroidales; f__Rikenellaceae; g__AF12; s__
200fd80bf7ffab8e6849aa6ed0699001	ASV69	CAG19	0	0	0	0	0	0	0	31	0	0	95	0	0	0	65	190	44	53	0	0	54	141	k__Bacteria; p__Bacteroidetes; c__Bacteroidia; o__Bacteroidales; f__S24-7; g__; s__
17ac103c6ea9ab8fe6b42fbcbb05f719	ASV90	CAG19	0	0	0	0	0	0	0	0	0	0	96	0	13	0	75	90	46	0	0	0	34	19	k__Bacteria; p__Firmicutes; c__Clostridia; o__Clostridiales; f__Lachnospiraceae; g__Coprococcus; s__
bd02f7c77e2d944611408715c756b8ea	ASV92	CAG19	0	0	0	0	0	0	0	0	0	0	32	15	58	0	36	34	0	0	0	0	106	13	k__Bacteria; p__Firmicutes; c__Clostridia; o__Clostridiales; f__Lachnospiraceae; g__; s__
d5c3cb8ab4f222fb934cafa002bc4a91	ASV133	CAG19	0	30	11	24	7	0	36	12	14	12	226	82	69	0	133	104	34	53	59	136	103	413	k__Bacteria; p__Bacteroidetes; c__Bacteroidia; o__Bacteroidales; f__S24-7; g__; s__
865f368fae3d1a90ec05663b85db9379	ASV149	CAG19	0	0	50	0	132	0	93	60	0	0	155	606	718	52	93	562	0	0	82	75	471	4285	k__Bacteria; p__Bacteroidetes; c__Bacteroidia; o__Bacteroidales; f__Bacteroidaceae; g__Bacteroides; s__ovatus
f3756d75e1a569de72d32fd9a0338552	ASV25	CAG2	47	11	3	38	17	13	38	4	11	6	0	0	0	0	0	0	0	0	0	0	0	0	k__Bacteria; p__Firmicutes; c__Clostridia; o__Clostridiales; f__Ruminococcaceae; g__; s__
0ae3a3d5b7025a96ac61d4f1d81b7c7c	ASV66	CAG2	233	12	52	100	51	149	27	52	28	3	0	0	0	0	0	0	0	0	0	0	0	21	k__Bacteria; p__Firmicutes; c__Clostridia; o__Clostridiales; f__Ruminococcaceae; g__Ruminococcus; s__
eadd55b01ec26dd6a20d467835d76f38	ASV72	CAG2	41	16	0	30	131	126	63	45	0	0	0	0	0	0	0	0	0	0	0	0	0	0	k__Bacteria; p__Firmicutes; c__Clostridia; o__Clostridiales; f__; g__; s__
e00784516ad45935c9e1b26933ed38c0	ASV93	CAG2	110	0	0	68	35	34	19	12	0	5	0	0	0	0	0	0	0	0	0	0	0	0	k__Bacteria; p__Firmicutes; c__Clostridia; o__Clostridiales
92a91cc3980838433c274e427ad110f3	ASV99	CAG2	75	0	0	68	0	30	11	0	32	0	0	0	0	0	0	0	0	0	0	0	0	0	k__Bacteria; p__Firmicutes; c__Clostridia; o__Clostridiales; f__; g__; s__
feff6ca3bada70f5b80348fa5ff7f113	ASV9	CAG20	0	0	0	0	0	0	0	0	0	0	1111	174	616	60	114	144	21	483	47	0	0	0	k__Bacteria; p__Firmicutes; c__Clostridia; o__Clostridiales
9a61cdc234f4a192ce9aa8189365a55e	ASV20	CAG20	0	0	0	0	0	0	0	0	0	0	48	330	1386	223	138	1529	159	65	0	0	0	52	k__Bacteria; p__Firmicutes; c__Clostridia; o__Clostridiales; f__Lachnospiraceae; g__; s__
38270d37915db69b835982fde05e478f	ASV51	CAG20	0	0	0	0	0	0	0	0	0	0	5	24	34	11	98	11	22	17	0	0	57	10	k__Bacteria; p__Firmicutes; c__Clostridia; o__Clostridiales; f__Ruminococcaceae; g__Ruminococcus; s__
7eaff751a65a1de0a53182b776ec3120	ASV70	CAG20	0	0	0	0	0	0	0	0	0	0	0	55	0	36	94	81	79	68	0	0	219	0	k__Bacteria; p__Bacteroidetes; c__Bacteroidia; o__Bacteroidales; f__S24-7; g__; s__
acf1a51884dd3c90f3374a4d1a3bfd72	ASV79	CAG20	7	0	6	0	0	44	9	0	0	0	16	27	94	19	88	18	25	22	0	0	38	9	k__Bacteria; p__Actinobacteria; c__Coriobacteriia; o__Coriobacteriales; f__Coriobacteriaceae; g__; s__
4a05beb8e4d1683ce0d826c863977e96	ASV7	CAG21	0	0	0	0	0	0	0	0	0	0	253	308	237	96	0	513	71	42	0	0	305	970	k__Bacteria; p__Bacteroidetes; c__Bacteroidia; o__Bacteroidales; f__Bacteroidaceae; g__Bacteroides; s__
6566a7e641208732c3455a52017a721e	ASV13	CAG21	0	0	0	0	0	0	0	0	0	0	860	162	472	0	0	116	0	357	0	0	15	72	k__Bacteria; p__Firmicutes; c__Clostridia; o__Clostridiales; f__Lachnospiraceae; g__; s__
8f7543b62805ec2d5b853608d873a267	ASV19	CAG21	0	0	0	0	0	0	0	0	0	0	1077	196	1978	174	0	465	165	40	0	0	498	41	k__Bacteria; p__Firmicutes; c__Clostridia; o__Clostridiales; f__Ruminococcaceae; g__Ruminococcus; s__
223c778122f7aa309e89ee477941e998	ASV61	CAG21	4	0	0	11	48	15	36	0	0	0	0	49	342	34	0	161	40	52	0	0	67	34	k__Bacteria; p__Firmicutes; c__Clostridia; o__Clostridiales; f__; g__; s__
6c9afabf9a78c56ed6edc9461629fc1c	ASV68	CAG21	11	0	6	3	5	0	5	22	0	0	311	13	19	13	0	20	12	9	0	0	19	51	k__Bacteria; p__Firmicutes; c__Erysipelotrichi; o__Erysipelotrichales; f__Erysipelotrichaceae; g__Coprobacillus; s__
80bfe43da24e55474703b6aff39335e4	ASV85	CAG21	0	0	0	25	86	43	0	0	0	0	3	24	23	8	0	99	0	37	0	0	0	55	k__Bacteria; p__Bacteroidetes; c__Bacteroidia; o__Bacteroidales; f__Rikenellaceae; g__Rikenella; s__
b75e5c62562d4304bc54e2686016db64	ASV37	CAG22	0	8	0	21	6	0	0	0	0	0	0	7	2	0	0	18	6	11	0	0	0	66	k__Bacteria; p__Bacteroidetes; c__Bacteroidia; o__Bacteroidales; f__[Odoribacteraceae]; g__Odoribacter; s__
2ae25ae166b8c69bc2dd98f492a83b0c	ASV71	CAG22	0	52	0	58	0	0	0	0	0	0	190	0	0	0	0	275	49	0	0	0	0	0	k__Bacteria; p__Bacteroidetes; c__Bacteroidia; o__Bacteroidales; f__S24-7; g__; s__
ccffcd0b11e91f1f4dcd5391e86cc953	ASV91	CAG22	0	0	0	0	0	0	0	0	0	0	0	39	0	0	0	56	8	6	0	0	0	120	k__Bacteria; p__Tenericutes; c__Mollicutes; o__Anaeroplasmatales; f__Anaeroplasmataceae; g__Anaeroplasma; s__
31ca4f029e51f5d4a9f897c7382c49ae	ASV132	CAG22	0	0	0	0	0	0	0	0	0	0	0	35	0	0	0	62	46	15	0	0	0	90	k__Bacteria; p__Firmicutes; c__Clostridia; o__Clostridiales; f__Lachnospiraceae; g__; s__
a54249361710661960d7e40953a2f882	ASV141	CAG22	0	0	0	11	0	0	0	0	0	0	52	0	0	0	0	119	0	95	0	0	0	236	k__Bacteria; p__Bacteroidetes; c__Bacteroidia; o__Bacteroidales; f__Bacteroidaceae; g__Bacteroides
4e9b7997a89aa1e6dd7108b0cfcb030c	ASV57	CAG23	0	7	0	0	0	0	0	0	0	0	16	7	121	0	0	4	5	0	0	0	18	0	k__Bacteria; p__Firmicutes; c__Clostridia; o__Clostridiales; f__Lachnospiraceae
a89841f6ee02a2d3aecd9150aac12440	ASV104	CAG23	0	0	0	0	0	0	0	0	0	0	4	8	145	0	6	0	0	0	0	0	16	0	k__Bacteria; p__Actinobacteria; c__Coriobacteriia; o__Coriobacteriales; f__Coriobacteriaceae; g__Paraeggerthella; s__hongkongensis
fc58b07c088e0942862800ea30ae9cd0	ASV21	CAG24	54	34	280	0	121	11	0	0	0	0	85	63	1324	151	159	440	97	73	71	27	335	178	k__Bacteria; p__Firmicutes; c__Clostridia; o__Clostridiales; f__; g__; s__
a2bea9aa9a3f1c719f086f609a781506	ASV67	CAG24	24	0	52	0	0	0	0	0	0	0	57	26	30	0	0	0	0	0	0	0	0	0	k__Bacteria; p__Firmicutes; c__Clostridia; o__Clostridiales; f__Ruminococcaceae; g__Oscillospira; s__
03afc12d62a054f0e19ddcdc24f76b66	ASV128	CAG24	64	0	23	0	0	0	0	0	0	0	12	15	67	0	0	0	0	0	0	0	0	0	k__Bacteria; p__Firmicutes; c__Clostridia; o__Clostridiales; f__Lachnospiraceae; g__[Ruminococcus]; s__gnavus
e47aa500331557b781b5e9b442acbe2e	ASV43	CAG25	10	9	29	104	0	13	0	0	20	0	131	27	467	30	245	61	108	44	50	28	267	0	k__Bacteria; p__Firmicutes; c__Clostridia; o__Clostridiales; f__; g__; s__
5508c09b6734007db6c142f5ce9e5b90	ASV46	CAG25	26	0	23	0	0	28	0	0	0	0	16	5	82	16	139	34	23	0	9	5	47	0	k__Bacteria; p__Firmicutes; c__Clostridia; o__Clostridiales; f__Lachnospiraceae; g__; s__
1d7494db5d6a7caa1e2799a0268f8b16	ASV103	CAG25	13	0	3	0	0	3	0	0	4	0	10	0	51	0	45	6	0	0	9	0	12	0	k__Bacteria; p__Firmicutes; c__Clostridia; o__Clostridiales; f__[Mogibacteriaceae]; g__; s__
79c6865fd35c9b559bdd7592e3ba5c10	ASV127	CAG25	754	39	28	31	55	62	15	13	87	8	58	6	1873	19	1527	40	15	0	183	20	1071	0	k__Bacteria; p__Proteobacteria; c__Deltaproteobacteria; o__Desulfovibrionales; f__Desulfovibrionaceae; g__Desulfovibrio; s__C21_c20
b021e5cfd80fd1fccf745eb99b8da06a	ASV153	CAG25	0	0	44	20	0	0	0	0	16	0	0	0	87	25	293	50	0	0	62	0	43	0	k__Bacteria; p__Firmicutes; c__Clostridia; o__Clostridiales; f__; g__; s__
d0368dc731139ab489decac71ace93e3	ASV97	CAG26	0	0	0	0	2	0	0	0	0	0	0	3	8	0	14	0	0	0	15	0	0	0	k__Bacteria; p__Proteobacteria; c__Deltaproteobacteria; o__Desulfovibrionales; f__Desulfovibrionaceae; g__Bilophila; s__
2830f3fe800541dfe811db55c9b36760	ASV117	CAG26	0	0	0	0	0	3	0	7	0	0	3	0	3	0	8	0	0	0	6	0	16	0	k__Bacteria; p__Firmicutes; c__Clostridia; o__Clostridiales; f__; g__; s__
c0db0260edd89a7bf3676d23b0a34e32	ASV118	CAG26	6	0	8	0	0	11	0	0	0	0	0	0	0	0	10	6	0	0	8	0	0	0	k__Bacteria; p__Firmicutes; c__Clostridia; o__Clostridiales; f__Ruminococcaceae; g__Oscillospira; s__
9795437279210627dbf284287652755a	ASV148	CAG26	0	0	0	0	0	0	0	0	0	0	6	0	5	0	15	0	0	0	5	0	2	0	k__Bacteria; p__Proteobacteria; c__Deltaproteobacteria; o__Desulfovibrionales; f__Desulfovibrionaceae; g__; s__
9ab2cef8908b2478b66759087d914952	ASV159	CAG26	0	0	10	5	0	29	0	26	10	0	13	237	18	27	4	57	9	0	0				k__Bacteria; p__Firmicutes; c__Clostridia; o__Clostridiales; f__[Mogibacteriaceae]; g__; s__
e8a33594f4dfd9e1463e55956b7ee0da	ASV27	CAG27	30	19	0	0	0	0	0	0	24	0	73	0	59	0	212	30	0	14	29	0	33	0	k__Bacteria; p__Firmicutes; c__Clostridia; o__Clostridiales; f__Ruminococcaceae; g__Oscillospira; s__
ce430faf10d1fa23def12d7bd1c6ead0	ASV38	CAG27	130	587	59	6	0	0	0	0	77	0	45	0	143	0	107	14	0	5	50	0	19	0	k__Bacteria; p__Proteobacteria; c__Alphaproteobacteria; o__Rickettsiales; f__; g__; s__
544762ca1054ccc792445496e92fe6e6	ASV63	CAG27	24	107	28	0	0	0	2	9	15	0	13	0	97	0	25	14	0	3	11	0	27	0	k__Bacteria; p__Proteobacteria
46749485beffc882902e2e300cd3f237	ASV101	CAG28	33	6	81	6	0	0	0	0	0	0	11	0	13	0	3	32	0	7	0	0	0	0	k__Bacteria; p__Firmicutes; c__Clostridia; o__Clostridiales; f__Ruminococcaceae
2500361b592281a42617d813f34bfa04	ASV115	CAG28	13	0	28	17	0	0	0	0	0	0	6	0	0	0	9	0	0	0	0	0	0	0	k__Bacteria; p__Firmicutes; c__Clostridia; o__Clostridiales; f__Ruminococcaceae
cc28a40e2787387df2f2b7ed07554490	ASV157	CAG28	26	0	21	17	0	11	0	0	20	3	0	0	0	0	39	0	0	0	0	0	0	13	k__Bacteria; p__Firmicutes; c__Clostridia; o__Clostridiales
d33718af6551c34e2dd18e251d4bab25	ASV24	CAG29	45	0	11	0	0	0	0	0	0	0	14	0	140	0	21	24	0	0	0	0	19	19	k__Bacteria; p__Firmicutes; c__Clostridia; o__Clostridiales; f__Lachnospiraceae; g__Dorea; s__
cd09eb5cb79e111a6dde64a0f8d72c4f	ASV30	CAG29	24	28	45	26	10	17	0	21	4	0	104	17	23	23	130	63	21	18	34	0	41	19	k__Bacteria; p__Firmicutes; c__Clostridia; o__Clostridiales; f__Ruminococcaceae; g__Oscillospira; s__
2a1df310cf1fcb5c6a8031b1b2c05bbf	ASV31	CAG29	36	0	24	0	0	0	0	0	7	0	62	0	6	5	73	77	6	27	0	0	27	17	k__Bacteria; p__Firmicutes; c__Clostridia; o__Clostridiales; f__Ruminococcaceae; g__Clostridium; s__methylpentosum
e7f109d554efb20309caed1101285e97	ASV88	CAG29	0	0	35	7	0	0	0	12	0	0	10	20	6	0	61	17	9	12	10	0	13	14	k__Bacteria; p__Firmicutes; c__Clostridia; o__Clostridiales
18fc2f0e16b4b7178a20b9a6e96eefbe	ASV102	CAG29	6	0	0	5	0	0	0	0	0	0	22	0	17	0	12	0	0	4	0	0	8	0	k__Bacteria; p__Firmicutes; c__Clostridia; o__Clostridiales; f__Ruminococcaceae
f7f24e4341cda9beab30b0410d401be2	ASV111	CAG29	7	0	0	6	0	0	0	3	0	0	40	0	33	0	7	0	0	0	0	0	0	0	k__Bacteria; p__Firmicutes; c__Clostridia; o__Clostridiales; f__Ruminococcaceae; g__; s__
2f43ad0fd40883a6f8382356f9f7df54	ASV116	CAG29	9	0	10	0	0	0	0	0	0	0	9	0	13	0	11	5	0	0	0	0	0	0	k__Bacteria; p__Firmicutes; c__Clostridia; o__Clostridiales; f__Ruminococcaceae; g__; s__
86e0a05ca899493deb1173ba9a1dec17	ASV130	CAG29	44	0	43	14	4	4	0	5	0	0	89	13	24	10	66	82	10	8	24	0	30	0	k__Bacteria; p__Firmicutes; c__Clostridia; o__Clostridiales; f__Dehalobacteriaceae; g__Dehalobacterium; s__
1b2441be3195aa3e1b63dd4bc186a28b	ASV131	CAG29	13	0	32	7	0	0	0	0	6	0	44	0	26	0	20	10	9	13	27	0	21	19	k__Bacteria; p__Firmicutes; c__Clostridia; o__Clostridiales; f__Ruminococcaceae; g__Oscillospira; s__
8b2820bff7ec58465bc16921da8c0779	ASV152	CAG29	25	0	0	54	0	0	0	0	0	0	60	18	73	0	105	0	0	30	37	0	0	15	k__Bacteria; p__Firmicutes; c__Clostridia; o__Clostridiales; f__Ruminococcaceae; g__Oscillospira; s__
62f5b8520d9b6d5f67e7d93ff310cf2d	ASV4	CAG3	1169	1725	799	342	0	977	1365	466	0	561	0	0	0	0	0	0	0	0	0	0	0	0	k__Bacteria; p__Firmicutes; c__Erysipelotrichi; o__Erysipelotrichales; f__Erysipelotrichaceae; g__Allobaculum; s__
2eae2d14ea1f2553c6cc2b43e906de90	ASV5	CAG3	389	74	23	50	2747	3562	3663	714	135	76	0	0	0	0	0	0	0	0	0	0	0	0	k__Bacteria; p__Verrucomicrobia; c__Verrucomicrobiae; o__Verrucomicrobiales; f__Verrucomicrobiaceae; g__Akkermansia; s__muciniphila
69bc028f1884e07ec9b803dadcf9e6b1	ASV8	CAG3	128	465	277	4601	1665	460	370	148	396	487	0	0	0	0	0	0	0	0	0	0	0	0	k__Bacteria; p__Firmicutes; c__Bacilli; o__Lactobacillales; f__Lactobacillaceae; g__Lactobacillus
9081ccf3b4ffdfc6a98e43914e9aec08	ASV12	CAG3	122	231	228	301	1349	443	765	457	94	155	0	0	72	0	0	0	59	0	0	0	0	0	k__Bacteria; p__Bacteroidetes; c__Bacteroidia; o__Bacteroidales; f__S24-7; g__; s__
7682c1d980254e31eb68e4651a9689cb	ASV15	CAG3	118	121	155	70	4	2547	1888	913	129	101	0	79	132	0	0	4	81	0	0	0	0	0	k__Bacteria; p__Bacteroidetes; c__Bacteroidia; o__Bacteroidales; f__S24-7; g__; s__
45cfb2384b0bfe809cd272b45c404eb2	ASV17	CAG3	199	306	544	305	386	352	451	166	252	167	367	167	257	76	153	73	96	109	58	54	320	135	k__Bacteria; p__Bacteroidetes; c__Bacteroidia; o__Bacteroidales; f__S24-7; g__; s__
73de8b6cb46c6fce0db8beb91aeb7656	ASV36	CAG3	136	221	251	63	84	193	639	242	207	143	0	0	0	0	0	0	0	0	0	0	0	0	k__Bacteria; p__Bacteroidetes; c__Bacteroidia; o__Bacteroidales; f__S24-7; g__; s__
09acdc7140f0f652b7ba5ef4993239ed	ASV62	CAG3	22	28	13	56	38	202	335	100	17	13	0	0	0	0	0	0	0	0	0	0	0	0	k__Bacteria; p__Bacteroidetes; c__Bacteroidia; o__Bacteroidales; f__S24-7; g__; s__
740bb56e331b99891a1a61c2690d21b8	ASV73	CAG3	0	0	66	0	0	65	214	76	63	58	0	0	0	0	0	0	0	0	0	0	0	0	k__Bacteria; p__Bacteroidetes; c__Bacteroidia; o__Bacteroidales; f__S24-7; g__; s__
a9f7873e6a0601bc81df86277f32b09d	ASV75	CAG3	0	33	45	0	35	41	203	61	39	45	0	0	0	0	0	0	0	0	0	0	0	0	k__Bacteria; p__Bacteroidetes; c__Bacteroidia; o__Bacteroidales; f__S24-7; g__; s__
00ef2bf75b86cd374c477d48016b668e	ASV78	CAG3	125	124	8	18	13	6	7	2	18	12	0	0	0	0	0	0	0	0	0	0	0	0	k__Bacteria; p__Firmicutes; c__Clostridia; o__Clostridiales; f__Ruminococcaceae
7804e0a78e527dca0c77812b49366d1f	ASV83	CAG3	169	37	53	45	16	51	28	44	0	15	0	0	0	0	0	0	0	0	0	0	0	0	k__Bacteria; p__Firmicutes; c__Clostridia; o__Clostridiales; f__; g__; s__
a875c453d01bb53c74e973b946bf13c0	ASV94	CAG3	17	0	9	18	98	38	19	19	26	13	0	0	0	0	0	0	0	0	0	0	0	0	k__Bacteria; p__Actinobacteria; c__Coriobacteriia; o__Coriobacteriales; f__Coriobacteriaceae; g__Adlercreutzia; s__
b849a22031fd93b0f991cac8dbb1c8b7	ASV100	CAG3	8	15	9	0	43	37	49	17	10	0	0	0	0	0	0	0	0	0	0	0	0	0	k__Bacteria; p__Bacteroidetes; c__Bacteroidia; o__Bacteroidales; f__S24-7; g__; s__
7962f61c51f6df3f3df148745467bd20	ASV121	CAG3	13687	15658	7759	4104	45	12387	15299	4737	0	5508	0	0	6	8	0	0	15	7	0	0	10	0	k__Bacteria; p__Firmicutes; c__Erysipelotrichi; o__Erysipelotrichales; f__Erysipelotrichaceae; g__Allobaculum; s__
eb1dd6adfa8617edf99f336cd1085ee8	ASV33	CAG4	106	21	101	42	0	22	0	11	0	0	0	0	0	0	0	0	0	0	0	0	0	0	k__Bacteria; p__Firmicutes; c__Clostridia; o__Clostridiales
b9eecd5da2d030ea92be967bed8ac965	ASV34	CAG4	299	727	113	0	0	20	9	0	0	0	0	0	0	0	0	0	0	0	0	0	0	0	k__Bacteria; p__Firmicutes; c__Clostridia; o__Clostridiales; f__Ruminococcaceae; g__Ruminococcus; s__
b08ad769e469b0a8bc8e05a7c8a79c2c	ASV45	CAG4	40	0	8	0	0	21	31	66	0	0	0	0	0	0	0	17	0	0	0	0	0	0	k__Bacteria; p__Firmicutes; c__Erysipelotrichi; o__Erysipelotrichales; f__Erysipelotrichaceae; g__; s__
5a0c65dff040133bab38cf429cd3f2ce	ASV64	CAG4	66	36	605	35	31	13	0	8	0	11	0	0	0	0	0	0	0	0	0	0	0	0	k__Bacteria; p__Firmicutes; c__Clostridia; o__Clostridiales; f__Lachnospiraceae; g__; s__
ebadba17196863f3715a11d547597160	ASV77	CAG4	208	30	119	0	0	41	0	29	94	0	0	0	0	0	0	0	0	0	0	0	0	0	k__Bacteria; p__Firmicutes; c__Clostridia; o__Clostridiales; f__Lachnospiraceae
bc28d1d46fe163442ba78f461d14be5c	ASV107	CAG4	12	4	20	0	0	0	43	30	0	0	0	0	0	0	0	0	0	0	0	0	0	0	k__Bacteria; p__Bacteroidetes; c__Bacteroidia; o__Bacteroidales; f__Rikenellaceae; g__Rikenella; s__
1ea4393f9107096eb5c4b3593114f499	ASV108	CAG4	54	0	29	12	0	18	0	15	0	0	0	0	0	0	0	0	0	0	0	0	0	0	k__Bacteria; p__Firmicutes; c__Clostridia; o__Clostridiales
8ce8d26533909d887493ff5b0b78be75	ASV114	CAG4	10	0	21	21	12	17	0	5	0	0	0	0	0	0	0	0	0	0	0	0	0	0	k__Bacteria; p__Firmicutes; c__Clostridia; o__Clostridiales; f__; g__; s__
f78e24470f1f1165aa26c8ecc2534ab3	ASV150	CAG4	110	0	81	0	30	0	19	65	0	0	0	0	0	0	0	0	0	0	0	0	0	0	k__Bacteria; p__Firmicutes; c__Clostridia; o__Clostridiales; f__Lachnospiraceae; g__; s__
8fc37574d69f2dc2a4c0d7f787906abd	ASV110	CAG5	0	0	38	27	25	0	9	13	0	0	0	0	0	0	0	0	0	0	0	0	0	0	k__Bacteria; p__Firmicutes; c__Clostridia; o__Clostridiales; f__Lachnospiraceae; g__[Ruminococcus]; s__gnavus
31920145d75c5aac1c1d5c4bb4caf0e5	ASV113	CAG5	0	0	17	22	19	0	0	0	0	17	0	0	0	0	0	0	0	0	0	0	0	0	k__Bacteria; p__Bacteroidetes; c__Bacteroidia; o__Bacteroidales; f__S24-7; g__; s__
23d2561dd89821fd7c5ebfeeef335c86	ASV151	CAG5	62	107	73	165	355	94	287	136	64	149	116	130	195	64	150	107	321	37	66	44	566	177	k__Bacteria; p__Bacteroidetes; c__Bacteroidia; o__Bacteroidales; f__S24-7; g__; s__
fc7cfe0e6e4aa3b9af1bbefeb2390964	ASV156	CAG5	0	0	8	13	58	13	9	0	0	0	0	0	0	0	0	0	0	0	0	0	0	0	k__Bacteria; p__Tenericutes; c__Mollicutes; o__Mycoplasmatales; f__Mycoplasmataceae; g__Mycoplasma; s__muris
c0feb60418d891ce91f7576dd36871d5	ASV2	CAG6	295	399	268	309	1341	605	771	819	398	251	319	1686	980	910	0	0	1463	412	118	476	125	64	k__Bacteria; p__Firmicutes; c__Erysipelotrichi; o__Erysipelotrichales; f__Erysipelotrichaceae; g__Allobaculum; s__
9de35b6928773d04790ecdbcc0a985da	ASV22	CAG6	39	56	36	34	91	129	236	52	14	18	31	30	53	15	0	36	10	14	10	16	40	29	k__Bacteria; p__Bacteroidetes; c__Bacteroidia; o__Bacteroidales; f__S24-7; g__; s__
d1e0c1fbe74c37ecd67333d097565717	ASV42	CAG6	21	17	9	27	96	91	165	55	20	13	0	65	184	45	0	149	52	60	74	131	217	141	k__Bacteria; p__Bacteroidetes; c__Bacteroidia; o__Bacteroidales; f__S24-7; g__; s__
2a3918b02c24fcbd1ef37d0d8048a2d6	ASV60	CAG6	15	8	7	21	56	49	81	54	5	6	0	79	143	16	0	34	0	79	25	82	125	30	k__Bacteria; p__Bacteroidetes; c__Bacteroidia; o__Bacteroidales; f__Prevotellaceae; g__Prevotella; s__
28eef55eb69e4951c29b86bab61d43fc	ASV89	CAG6	0	0	0	0	59	61	41	20	41	0	0	0	37	0	0	0	0	9	0	9	0	0	k__Bacteria; p__TM7; c__TM7-3; o__CW040; f__F16; g__; s__
52b4df7ce72160499d24187ba13b5a9c	ASV105	CAG6	0	4	0	0	69	30	23	15	12	0	0	0	13	0	0	0	0	0	0	0	0	0	k__Bacteria; p__Bacteroidetes; c__Bacteroidia; o__Bacteroidales; f__S24-7; g__; s__
006821d574b0ad5e5b0fb45d0a3fbee3	ASV120	CAG6	3284	4165	2336	2078	8944	4320	4502	5540	3851	2718	1723	8665	4509	6144	209	29	7036	2619	794	3413	867	531	k__Bacteria; p__Firmicutes; c__Erysipelotrichi; o__Erysipelotrichales; f__Erysipelotrichaceae; g__Allobaculum; s__
73c507396c5c7f33ae1edceeeb0eb45c	ASV134	CAG6	61	72	152	107	216	364	386	74	133	26	0	171	161	139	0	65	35	129	79	132	286	109	k__Bacteria; p__Bacteroidetes; c__Bacteroidia; o__Bacteroidales; f__[Paraprevotellaceae]; g__[Prevotella]; s__
a90661282428e6f97040b2155835ea87	ASV154	CAG6	21	0	0	0	42	58	26	0	22	25	0	0	43	0	0	0	10	0	0	0	0	0	k__Bacteria; p__TM7; c__TM7-3; o__CW040; f__F16; g__; s__
11624a9021b8093d357a1ba9ca47b764	ASV11	CAG7	0	0	243	0	1584	42	442	211	89	0	0	1838	23	0	0	75	0	0	37	0	76	2421	k__Bacteria; p__Proteobacteria; c__Epsilonproteobacteria; o__Campylobacterales; f__Helicobacteraceae; g__Flexispira; s__
9912b3ffc868309e3f13ef6d04802be8	ASV18	CAG7	0	47	77	0	20	46	204	86	80	24	0	55	78	0	0	204	0	12	29	6	41	176	k__Bacteria; p__Bacteroidetes; c__Bacteroidia; o__Bacteroidales; f__S24-7; g__; s__
194f38d4db7fe0be084307ffa9ce6a1c	ASV40	CAG7	0	27	32	0	129	23	107	67	39	29	0	31	32	0	18	0	0	0	0	0	77	22	k__Bacteria; p__Bacteroidetes; c__Bacteroidia; o__Bacteroidales; f__S24-7; g__; s__
2ccd598976496ac2eee5a17372e4325b	ASV122	CAG7	0	0	1678	0	2985	0	121	2190	0	27	0	113	88	0	0	0	0	0	0	0	76	677	k__Bacteria; p__Proteobacteria; c__Epsilonproteobacteria; o__Campylobacterales; f__Helicobacteraceae; g__Helicobacter; s__
7936b3e4f4815b249c88847a81197c11	ASV32	CAG8	0	0	33	83	132	78	86	0	43	23	229	102	155	173	250	512	0	0	108	133	104	293	k__Bacteria; p__Bacteroidetes; c__Bacteroidia; o__Bacteroidales; f__S24-7; g__; s__
a5b950970cbffbbc52a503ac0850986b	ASV76	CAG8	0	0	0	0	5	0	10	2	0	0	0	6	3	0	4	0	0	0	3	0	7	10	k__Bacteria; p__Bacteroidetes; c__Bacteroidia; o__Bacteroidales; f__; g__; s__
d41dfa5caa320bd66e4298e8dfbf3338	ASV142	CAG8	0	0	38	0	101	0	232	199	60	53	0	323	364	35	226	0	0	0	71	172	173	291	k__Bacteria; p__Bacteroidetes; c__Bacteroidia; o__Bacteroidales; f__S24-7; g__; s__
7679dd8c605694da41d4242a8e20725c	ASV143	CAG8	0	0	0	0	143	0	199	0	84	0	0	85	0	0	212	189	0	0	82	151	215	272	k__Bacteria; p__Bacteroidetes; c__Bacteroidia; o__Bacteroidales; f__S24-7; g__; s__
d2806d46feeffe72e30c95fd675c0367	ASV155	CAG8	0	0	40	0	35	0	18	30	26	0	0	0	0	0	87	0	0	0	0	0	0	0	k__Bacteria; p__Bacteroidetes; c__Bacteroidia; o__Bacteroidales; f__Rikenellaceae; g__; s__
7d18a2d079d63c57e6868c18f1331e78	ASV29	CAG9	53	69	100	135	79	124	122	74	125	77	133	47	92	61	234	209	43	0	159	117	346	291	k__Bacteria; p__Bacteroidetes; c__Bacteroidia; o__Bacteroidales; f__S24-7; g__; s__
321e46fe80ec043dce22c2a4c5346670	ASV49	CAG9	10	25	16	31	105	119	118	38	12	19	20	0	10	0	19	15	0	0	6	12	25	29	k__Bacteria; p__Bacteroidetes; c__Bacteroidia; o__Bacteroidales; f__S24-7; g__; s__
7056c071f4f4035c04c85f32abefd51b	ASV50	CAG9	0	21	26	46	267	78	199	119	40	17	140	32	26	0	159	42	18	0	0	36	27	51	k__Bacteria; p__Bacteroidetes; c__Bacteroidia; o__Bacteroidales; f__S24-7; g__; s__
a5de189d10507b9fca9d704b78dccaf9	ASV129	CAG9	46	195	279	139	705	332	872	644	334	222	233	174	174	77	390	266	77	0	195	258	475	470	k__Bacteria; p__Bacteroidetes; c__Bacteroidia; o__Bacteroidales; f__S24-7; g__; s__
360ea61effd67a98ebaf6eba1cf41931	ASV136	CAG9	62	61	24	52	88	218	298	87	58	31	53	49	122	19	72	57	12	22	32	83	74	93	k__Bacteria; p__Bacteroidetes; c__Bacteroidia; o__Bacteroidales; f__S24-7; g__; s__
38a61629a666dcf9beed7791d515bfd7	ASV140	CAG9	0	62	88	36	0	92	336	175	93	81	0	24	26	0	129	0	0	0	46	91	83	0	k__Bacteria; p__Bacteroidetes; c__Bacteroidia; o__Bacteroidales; f__S24-7; g__; s__
