# Supplementary material for: Tlr9 deficiency in B cells leads to obesity by promoting inflammation and gut dysbiosis
Source: Nat Commun. 2024 May 18;15:4232. doi: 10.1038/s41467-024-48611-8 (PMC11102548; doi:10.1038/s41467-024-48611-8)
Supplement: Supplementary file 7 — Source data [file 41467_2024_48611_MOESM7_ESM.xlsx]

## Sheet: Figure 1
1B
Body weight	HF week	Tlr9fl/fl/CD19Cre+/-B6(KO)													Tlr9fl/fl/CD19Cre-/-B6(Ctr)
	0	21.5	23.3	20.6	18.2	21.3	20.6	20	21.5	18.4	20.5	18.9	22.1		20.2	23.2	20.9	19	19.6	20.6	20	20	20.8	17.6	19.4	18	20.8	19.7
	1	23	25.3	24.4	21.3	24.9	24.2	22.6	24.2	20.5	22.9	22.2	24.6		22.7	25.2	23.7	21.2	21.7	22.7	22.1	21.7	23	19.4	22.1	19.4	22.7	21.4
	2	26.8	27.9	26	23.5	26.7	25.5	23.5	25.4	21.8	24.5	24	26.3		24.5	26.2	24.3	22.3	23.1	23.7	22.8	22.9	24.2	20.2	22.9	20.6	23.7	22.5
	3	28.4	29.6	27.1	25.2	28	26.7	24.5	26.1	22.9	25.9	26.4	28.4		26	27.6	25.3	24.1	24.1		23.6	23.5	25.7	21.7	24.8	21.4	23.8	24
	4	30.6	29.8	28.6	25.6	28.9	27.9	24.9	27.1	24	27.4	27.7	29.4		27.1	28.7	27.3	24.6	24.9		24.2	24.1	26.4	22.7	26.2	22.7	26.3	25.1
	5	32	31.7	32.1	27.7	32.3	30.1	27.1	29.4	25.9	29.1	30.6	31.7		28.1	29.7	28.3	25.8	26		25.4	25.3	28.1	23.5	27.5	23.9	27.9	26.9
	6	35.1	34.1	33.1	28.9	34.3	31.5	28.3	30.2	27.1	30.8	33.2	33.4		28.7	30.3	28.9	26.2	27		26.8	26.2	30	24.9	29.3	24.3	29.3	27.9
	7	36.9	35.3	34.6	30	36.3	32.7	30	31.8	29.6	33.5	35.6	35.3		29.6	30.7	29.5	26.5	27.7		26.4	26.4	30.5	24.4	28.9	24.3	29.6	27.1
	8	38.7	36.1	35.8	31.1	37.8	33.1	31.7	32.7	30.1	34.3	34.2	35.9		30	31.7	30.4	27	28.8		27.3	26.9	31.3	25	29.9	25.1	30.5	28.3
	9	41.4	37.4	35.7	31.1	36.5	32.8	31.7	32.2	30.9	34.2	33.3	35.8		30.9	31.7	30.4	26.8	29.7		28.6	27.7	32.5	24.9	30.2	25.4	31.6	28
	10	41	37.2	36.2	31.5	37	33	31.3	32.8	31.6	34	33.5	35.8		30.9	32.5	30.7	27.7	30.4		30.7	28.4	34.7	25.1	31	25.8	33.1	28.8
	11	44.8	41.5	29.7	29.5	37.3	33.5	32.6	33.5	34.8	35.7	36	38.4		32	33.1	31.2	28	31.3		31.5	29.2	35.5	25.7	32	26.2	33.8	29.3
	12	47.5	44.9	31.6	31.3	39.9	33.7	33.3	34.4	37.7	38.7	39.2	41.5		32.9	33.3	31.8	28.6	32		32.1	29.9	39	26.4	33	27.5	34.8	30
1C
Body weight increase	HF week	Tlr9fl/fl/CD19Cre+/-B6(KO)													Tlr9fl/fl/CD19Cre-/-B6(Ctr)
	0	0	0	0	0	0	0	0	0	0	0	0	0		0	0	0	0	0	0	0	0	0	0	0	0	0	0
	1	6.97674	8.58369	18.4466	17.033	16.9014	17.4757	13	12.5581	11.413	11.7073	17.4603	11.3122		12.3762	8.62069	13.3971	11.5789	10.7143	10.1942	10.5	8.5	10.5769	10.2273	13.9175	7.77778	9.13462	8.62944
	2	24.6512	19.7425	26.2136	29.1209	25.3521	23.7864	17.5	18.1395	18.4783	19.5122	26.9841	19.0045		21.2871	12.931	16.2679	17.3684	17.8571	15.0485	14	14.5	16.3462	14.7727	18.0412	14.4444	13.9423	14.2132
	3	32.093	27.0386	31.5534	38.4615	31.4554	29.6117	22.5	21.3953	24.4565	26.3415	39.6825	28.5068		28.7129	18.9655	21.0526	26.8421	22.9592		18	17.5	23.5577	23.2955	27.8351	18.8889	14.4231	21.8274
	4	42.3256	27.897	38.835	40.6593	35.6808	35.4369	24.5	26.0465	30.4348	33.6585	46.5608	33.0317		34.1584	23.7069	30.622	29.4737	27.0408		21	20.5	26.9231	28.9773	35.0515	26.1111	26.4423	27.4112
	5	48.8372	36.0515	55.8252	52.1978	51.6432	46.1165	35.5	36.7442	40.7609	41.9512	61.9048	43.4389		39.1089	28.0172	35.4067	35.7895	32.6531		27	26.5	35.0962	33.5227	41.7526	32.7778	34.1346	36.5482
	6	63.2558	46.3519	60.6796	58.7912	61.0329	52.9126	41.5	40.4651	47.2826	50.2439	75.6614	51.1312		42.0792	30.6034	38.2775	37.8947	37.7551		34	31	44.2308	41.4773	51.0309	35	40.8654	41.6244
	7	71.6279	51.5021	67.9612	64.8352	70.4225	58.7379	50	47.907	60.8696	63.4146	88.3598	59.7285		46.5347	32.3276	41.1483	39.4737	41.3265		32	32	46.6346	38.6364	48.9691	35	42.3077	37.5635
	8	80	54.9356	73.7864	70.8791	77.4648	60.6796	58.5	52.093	63.587	67.3171	80.9524	62.4434		48.5149	36.6379	45.4545	42.1053	46.9388		36.5	34.5	50.4808	42.0455	54.1237	39.4444	46.6346	43.6548
	9	92.5581	60.515	73.301	70.8791	71.3615	59.2233	58.5	49.7674	67.9348	66.8293	76.1905	61.991		52.9703	36.6379	45.4545	41.0526	51.5306		43	38.5	56.25	41.4773	55.6701	41.1111	51.9231	42.132
	10	90.6977	59.6567	75.7282	73.0769	73.7089	60.1942	56.5	52.5581	71.7391	65.8537	77.2487	61.991		52.9703	40.0862	46.89	45.7895	55.102		53.5	42	66.8269	42.6136	59.7938	43.3333	59.1346	46.1929
	11	108.372	78.1116	44.1748	62.0879	75.1174	62.6214	63	55.814	89.1304	74.1463	90.4762	73.7557		58.4158	42.6724	49.2823	47.3684	59.6939		57.5	46	70.6731	46.0227	64.9485	45.5556	62.5	48.731
	12	120.93	92.7039	53.3981	71.978	87.3239	63.5922	66.5	60	104.891	88.7805	107.407	87.7828		62.8713	43.5345	52.1531	50.5263	63.2653		60.5	49.5	87.5	50	70.1031	52.7778	67.3077	52.2843
1D
WAT weight	Ctr	0.79	0.67	0.81	0.58	0.92	1.59	1.18	2.07	0.36	1.2	0.93	1.86	0.75	0.997	0.437	1.91	1.35	0.91	1.63	0.99	0.76	1.68
	KO	2.76	3.72	2.7	3.65	3.47	1.7	2.63	3.39	3.02	3.46	3.31	3.29	2.98	1.74	2.63	2.42	2.12	1.4	3.059	2.397
1E
Liver weight	Ctr	1.02	0.98	0.91	1.12	1.06	1.03	0.85	0.82	0.97	0.82	0.77	0.97	0.94	0.69
	KO	1.44	1.96	1.37	1.24	1.39	1.54	1.59	1.25	1.3	1.12	1.09	1.12	1.24	0.86
1G
Histological score	Ctr	1	0	0	1	0	0	0	1	0	0
	KO	3	3	4	4	2	6	5	3	5	5
1H
Food intake	Ctr	3.66	3.66	3.66	3.4	3.4	3.4	3.4	3.4	3.5	3.5	3.5	3.5	3.3	3.3	3.3	2	2	5.6	5.6	5.6
	KO	3.3	3.3	3.3	3.7	3.4	2.5	2.5	3.5	3.5	3.5	3.5	3.2	3.2	3.2	3.2	3.2	4	4.6	4.6	4.6
1I
Fasting Glucose	Ctr	103	83	91	58	88	66	71	86	105	109	96	96	119	79	132	81
	KO	144	143	124	111	103	76	82	152	195	95	111
1J
Blood glucose	Hours	KO												Ctr
	0	144	143	124	111	103	76	82	152	195	95	111		150	103	83	91		88	66	71	86	105	109	96	119	79	132	81
	15	314	288	291	316	296	212	248	274	354	227	231		248	241	249	192	246	263	275	335	215	263	252	226	272	239	254	181
	30	331	311	271	296	244	249	222	295	360	194	255		239	247	238	197	255	268	274	221	200	267	208	174	277	290	252	198
	60	236	295	222	241	232	219		325	280	152	158		201	218	145	171	172	161	164	186	170	142	143	145	234	173	205	157
	90	198	190	187	196	232	193		212	223	129	123		150	142	112	98	111	128	119	141	95			121	152	148	157	120
1K
AUC(IPGTT)	Ctr	838	828.5	729.5	654.5	605.5	800	805.5	848	675.5	653.5	586	653.5	918.5	815.5	855.5	636.5
	KO	1052	1061	939.5	1007	939.5	814.5	400	1076	1203	685	761
1L
Serum insulin	Ctr	28.042	45.653	4.901	3.762	7.786	8.866	5.272	15.518	1.495	24.645	9.349	16.101	4.912
	KO	27.363	50.278	18.003	31.312	27.895	28.208	50.737	48.993	50.446	41.569
1J
Blood glucose	Hours	KO												Ctr
	0	221	179	209	195	172	222	182	212	206	249	239		205	201	155	179	123	149	149	188	170	220	179	181	244		181
	15	181	240	200	174	183	203	192	207	150	181	126		112	139	121	164	83	68	124	159	120	130	76	118	166		132
	30	87	102	114	155	116	171	99	168	116	137	82		85	73	91	96	80	90	102	98	99	94	96	87	99		111
	60	86	81	100	119	63	136	60	134	96	110	55		58	77	44	86	72	63	89	77	64	100	92	87	78	114	118
	90	88	116	97	138	57	138	82	125	63	155	64		66	81	45	87	132	77	116	64	61	81	89	86	96	133	130
1K
AUC(ITT)	Ctr	390.5	430	356	479	362.5	334	447.5	460	398.5	474.5	398	425.5	513	123.5	516.5
	KO	508.5	570.5	567	614.5	476.5	690	483	677.5	496.5	630	414.5

## Sheet: Figure 2
2A
Bone Marrow B cells		Ctr						KO
	Pro-B/Pre-B	68.2	68	66.7	63	63.1		68.3	71	67.7	70.4
	Immature B/Pre-B	11.2	11.7	11	11	12.9		9.53	9.09	9.47	8.63
	Immature B	11.1	10.1	10.8	10.5	11.5		10.1	9.94	9.75	10.3
	Early Mature B	1.44	1.61	2.32	2.56	2.77		3.29	3.223	3.7	3.12
	Late Mature B	1.22	1.48	2.45	2.68	2.82		3.16	2.62	3.52	3.37
2B
CD5+CD1d+ B cell		Ctr				KO
	SPL	1.44	1.08	1.44		1.1	1.07	1.1	0.77	0.94
	MLN	0.56	0.54	0.68		0.4	0.65	0.53	0.56	0.48
	PP	0.55	0.62	0.56		0.36	0.37	0.43	0.48	0.44
2C
IL-10+ B cell		Ctr				KO
	SPL	0.28	0.27	0.23		0.15	0.19	0.22	0.19
	MLN	0.27	0.33	0.33		0.27	0.22	0.24	0.28
	PP	0.5	0.56	0.44		0.22	0.34	0.16	0.23
2D
CD21+CD23- B cell		Ctr				KO
	SPL	7.85	5.45	7.08		5.74	5.47	5.09	3.65	4.68
2E
CD21+CD23+ B cell		Ctr				KO
	SPL	70	70.9	72.6		74.6	73.8	75.3	72.7	72.5
	MLN	80.9	80.8	80.9		80.3	80.2	80.2	80.2	80.6
	PP	76.6	74.4	71.5		80.5	80.9	76.1	79	78.7
2F
IgDlow GL7+ CD95+ B cell		Ctr				KO
	SPL	3.04	6.25	1.69		10	5.22	8.56	13.8	7.21
	MLN	6.58	15.8	12.7		21	20.3	16.4	23.8	22.4
	PP	18.1	22.9	21.3		30	31.2	29.7	32.5	27.8
2G
TCRβ+		Ctr				KO
	SPL	24.7	22.6	22.8		29.7	25.1	30.1	26.5
	MLN	34	33.6	35.1		34.7	40.5	39.2	32.5
	PP	9.65	7.61	8.69		12.6	10.2	11.3	10.1
	BM	5.69	4.8	3.93		9.68	6.75	7.02	6.47
2H
CD4+ T cell		Ctr				KO
	SPL	60.6	62.8	62.7		69.6	65	66	65.9
	MLN	62.1	59.8	58.8		68.8	63.7	62.4	62.2
	PP	77.2	73	76.9		83.1	82.5	82.3	82.3
	BM	22.1	28.4	21.9		30	31	33.1	32.2
2I
CD8+ T cell		Ctr				KO
	SPL	35.8	34.8	34.5		27.7	32.3	31.9	31.1
	MLN	36	38.2	38.9		28.6	33.8	35	35.9
	PP	18.6	20.3	17.9		13.3	13.2	14.1	15.1
	BM	51.8	53.9	52.9		41.4	46.3	41.8	48.9
2J
CD44+CD62L- CD4+ T cell		Ctr				KO
	SPL	8.18	7.05	8.22		10.3	12.9	10	11.2
	MLN	5.21	3.57	4.22		3.52	4.8	4.11	5.94
	PP	42.6	45.8	47.6		51.9	52.8	60.2	53.3
2K
CD44+CD62L-CD8+ T cell		Ctr				KO
	SPL	1.61	1.46	1.77		3.71	5.36	2.58	3.2
	MLN	0.92	1.84	0.52		1.53	1.44	1.33	1.32
	PP	1.03	2.01	2.22		6.4	7.65	6.58	7.04
2L
CXCR5+PD-1+ CD4+ T cell		Ctr						KO
	SPL	1.41	2.81	1.14	2.92	0.93		2.85	3.56	3.25	3.34	2.38
	MLN	1.23	0.74	1.35	0.75	0.92		1.51	1.33	1.53	0.78	1.23
	PP	1.24	2.49	1.78	1.26	2.37		5.09	4.02	2.79	4.11	2.38
2M
CXCR5-PD-1+ CD4+ T cell		Ctr				KO
	SPL	0.23	0.21	0.26		0.16	0.7	0.35	0.19
	MLN	0.25	0.14	0.14		0.3	0.35	0.33	0.4
	PP	2.36	2.02	2.44		3.41	4.46	5.09	3.53

## Sheet: Figure 3
3A
Anti CD40+Anti IgM	KO											Ctr
	0	1	1	1	1	1	1	1	1	1		1	1	1	1	1	1	1	1	1	1	1	1
	1	4.51777	6.0709	6.28727	5.4804	6.41184	10.2919	5.04135	6.30428	8.16704		10.8388	9.56736	12.2321	7.61543	8.47587	8.17714	7.62896	12.827	9.7546	6.73971	7.5938	7.96066
	2	22.9537	22.5478	28.1356	19.8987	21.6755	38.6117	14.84	24.8434	32.042		24.5687	28.9333	29.4885	31.161	29.6188	32.6771	40.7246	41.7005	44.6351	27.9262	29.4972	36.7339
	3	44.1876	44.8532	57.0013	29.7408	30.5825	56.3211	28.7691	42.5539	51.0216		41.7043	50.4625	49.7341	41.3305	42.047	44.7776	59.9541	71.2126	65.8366	39.6162	43.6656	49.4843
3B
Anti CD3+ Anti CD28		KO													Ctr
	0	1	1	1	1	1	1	1	1	1	1	1	1		1	1	1	1	1	1	1	1	1
	1	32.1435	16.7203	29.5857	29.8026	20.4595	25.4833	32.0003	33.6013	17.0125	18.2846	34.3686	28.5845		15.9115	13.0393	8.47537	31.7392	11.7079	26.4223	18.8507	10.2703	10.2347
	2	53.0624	21.2211	44.0263	29.6953	27.2108	31.0085	38.9602	41.9944	28.0042	21.71	45.6379	26.3715		18.4836	13.8439	9.74602	31.4161	9.60303	30.6353	23.5015	14.6561	10.5639
	3	71.8203	27.3143	59.3042	40.263	41.9286	46.0942	53.4779	52.1161	39.2853	32.137	65.494	43.4242		24.8289	18.484	13.4797	49.0976	13.5801	44.6971	30.0539	16.881	13.1996
3C
LPS		KO										Ctr
	0	1	1	1	1	1	1	1	1	1		1	1	1	1	1	1	1	1	1	1	1	1
	1	2.55467	4.07139	4.90199	3.44982	2.80576	3.22292	5.8928	4.57108	2.7716		3.21413	5.77175	5.49482	6.0831	5.87481	5.59563	3.66588	4.20196	4.52154	4.84291	5.88489	3.97847
	2	19.5665	32.9011	24.445	16.8012	18.1366	18.3305	23.1558	24.7365	17.9652		22.551	24.0879	27.6114	25.0408	33.4703	30.6767	26.4564	27.6414	34.1626	24.8012	31.1156	24.3716
	3	41.5931	55.5024	56.4717	30.2584	27.5951	39.2945	35.0687	34.6505	27.1368		24.9159	35.47	37.9266	40.9822	47.208	46.4714	45.656	43.7189	58.5354	42.4617	44.4654	42.9996
3D
CpG		KO										Ctr
	0	1	1	1	1	1	1	1	1	1		1	1	1	1	1	1	1	1	1	1	1	1
	1	0.778438	0.520483	0.883212	0.60454	0.809195	0.799623	0.911255	0.869992	1.12397		0.794863	0.823299	0.827903	0.837909	0.90827	1.35909	0.686372	0.878338	0.780558	0.735486	0.836717	0.764993
	2	0.766553	0.779613	0.84854	1.23561	1.99586	1.0791	1.98088	1.79576	1.37482		1.40656	1.54234	1.42857	2.34825	1.73764	3.38484	1.28002	1.80218	1.70067	1.26836	1.5406	3.93914
	3	1.81706	1.76119	7.21715	2.7241	4.68874	4.01281	3.9798	3.37785	8.51471		5.0338	5.2374	5.35046	2.49981	4.74715	9.50993	3.44991	7.90504	5.39317	4.72241	5.25154	7.13016
3E
Pam3Csk		KO										Ctr
	0	1	1	1	1	1	1	1	1	1		1	1	1	1	1	1	1	1	1	1	1	1
	1	0.917779	1.74732	1.91992	1.72478	1.24708	1.72451	1.43496	0.920422	2.58366		1.27265	1.44352	1.24223	1.8821	1.30094	1.57562	1.102	1.38191	1.82257	0.967752	1.59816	1.43347
	2	3.63493	7.0781	9.94956	4.45314	4.47701	5.35691	5.71126	4.54219	6.10302		4.53871	4.62778	4.87944	4.57661	4.67611	9.79114	3.90151	6.31373	5.59313	4.36713	6.89696	6.96256
	3	21.2228	34.0485	38.7926	25.4595	21.8126	29.0444	21.7661	12.9442	23.9488		20.7924	19.8403	21.6886	25.5442	21.9258	28.0044	21.9195	24.8365	27.4101	18.9718	31.2972	25.9914
3F
IL-10	Ctr	38.3585	53.826	49.1185	38.762	39.1655	50.4635
	KO	40.376	40.5105	33.92	41.183	37.2825	42.1245	34.727	28.002
3G
IFN-γ	Ctr	205.435	256.651	238.832	149.204	154.326	181.747
	KO	271.482	279.058	272.656	260.065	227.842	267.641
3H
IL-17a	Ctr	87.3304	58.7956	20.2676	84.802	57.3508	20.7492
	KO	256.011	225.068	93.7116	264.559	229.643	99.6112
3I
Anti CD40+ Anti IgM		KO										Ctr
	0	1	1	1	1	1	1	1	1	1		1	1	1	1	1	1	1	1	1	1
	1	3.20427	3.1342	3.18708	2.50877	2.74035	3.86242	3.3306	4.00641	4.37604		4.00287	6.16064	4.92704	3.84977	5.84894	4.67908	3.73453	4.14493	4.54019	5.87748
	2	12.0479	13.9008	15.8135	10.9971	12.3203	16.4648	12.6834	14.2202	17.2925		15.754	26.6372	23.8003	17.1107	21.8092	17.9272	19.7432	24.1434	16.2566	27.8586
	3	39.0917	38.2643	48.5489	28.636	44.5895	44.2333	34.5126	38.4257	50.0355		47.3268	75.0812	54.1997	40.3245	51.4631	32.8357	45.7166	49.8665	49.7664	48.8944
3J
CpG		KO										Ctr
	0	1	1	1	1	1	1	1	1	1		1	1	1	1	1	1	1	1	1	1	1	1
	1	0.851237	0.916269	0.816212	0.773925	1.2805	1.12667	1.05519	1.4185	1.51313		0.206944	1.34416	1.74742	1.231	0.631688	1.21975	0.668178	0.829684	1.07381	1.03177	1.3665	0.950375
	2	0.951881	1.14983	1.10945	0.882451	1.4029	0.890744	0.879563	1.71638	1.25421		1.40355	1.33077	1.66123	1.96351	1.16312	2.00903	1.38056	0.817518	1.9625	1.60101	2.23668	2.40207
	3	2.49644	2.81197	3.23384	2.7345	5.65477	4.85281	3.4737	4.00039	7.14444		6.26702	7.18473	11.7288	14.3059	9.55169	14.4065	6.50128	7.79968	8.36071	7.38146	9.26984	8.80768
3K
Pam3Csk		KO										Ctr
	0	1	1	1	1	1	1	1	1	1		1	1	1	1	1	1	1	1	1	1	1	1
	1	1.5398	1.16337	0.9125	1.43525	1.99196	1.81453	1.79388	1.32731	2.18437		2.87052		2.80675	1.5516	2.03832	1.93573	1.55698	1.58056	1.68928	2.55404	1.35231	2.28646
	2	5.03029	5.72368	3.61061	3.5632	5.63021	5.11796	3.85785	5.46785	4.60011		6.31255	4.57608	6.12357	4.93426	6.86607	5.25891	5.3859	5.39122	5.89768	8.11581	8.38287	7.09206
	3	25.1505	30.733	16.6722	16.792	18.1688	19.5386	14.711	15.8741	19.7739		26.2694	19.8925	25.7177	44.0235	43.8021	41.1553	27.8142	29.1702	31.941	21.4737	26.9241	23.2848
3L
LPS		KO								Ctr
	0	1	1	1	1	1	1	1		1	1	1	1	1	1	1	1	1
	1	8.8078	11.6981	8.62441	9.71501	7.7933	7.3797	9.18324		2.91275	3.21433	2.48373	5.93456	5.12719	2.18562	6.28951	10.0057	5.05367
	2	10.7003	38.7763	42.7938	30.0209	33.0555	24.6359	29.4672		15.7802	17.7573	25.3208	26.993	29.4282	26.9663	17.8245	29.1487	24.6051
	3	33.3258	60.6985	65.4834	46.2697	36.3229	35.712	27.608		26.5904	23.2381	38.0751	35.5723	37.5415	35.2193	25.0906	40.0374	27.8712

## Sheet: Figure 4
4A
IFNγ+ CD4+ T cell		Ctr				KO
	SPL	1.86	1.63	1.03		1.91	1.17	1.5	1.39
	MLN	0.028	0.076	0.033		0.2	0.16	0.11	0.11
	PP	0.17	0.11	0.11		0.97	1.04	0.6	0.48
4B
IL17a+ CD4+ T cell		Ctr				KO
	SPL	0.3	0.21	0.099		0.092	0.086	0.038	0.041
	MLN	0.03	0.017	0.016		0.15	0.088	0.036	0.096
	PP	0.12	0.29	0.11		0.93	0.47	0.62	0.41
4C
IFNγ+ CD8+ T cell		Ctr				KO
	SPL	0.82	1.66	0.83		1.89	1.49	2.04	2.2
	MLN	0.16	0.13	0.14		0.41	0.47	0.24	0.39
	PP	0.27	0.12	0.14		0.67	0.54	0.79	0.66
4D
IFNγ+ CD4+ T cell		Ctr				KO
	WAT	6.05	8.05	4.92		12.6	10.9	11
4E
IFNγ+ B cell		Ctr				KO
	WAT	3.17	3.3	4.24		8.97	12	13.9
4F
IFNγ+ F4/80+		Ctr				KO
	WAT	2.57	3.51	5.33		7.57	10.3	12.1
4G
TNFα+F4/80+		Ctr				KO
	WAT	3.75	1.9	4		23.7	18	10.9
4H
Tnfα	Ctr	1.11342	0.281265	0.277392	0.410371	0.11344	0.898132	0.20733	0.356013	0.319746	0.11744
	KO	0.965936	1.96564	0.779165	0.535887	0.668964	2.41999	1.18921	0.558644
4I
Ccl2	Ctr	1	0.96929	0.230047	0.592546	0.558644	1.03526	1.09809	0.219151	0.468136	0.441352
	KO	1.06437	1.00347	1.16473	0.891929	0.986233	1.26138	0.926588	0.923382
4J
Ccl5	Ctr	1	1.10191	0.952638	1.89868	0.873573	2.32141
	KO	6.06287	4.14106	5.9794	3.90413	7.23504	7.88986
4K
Slamf7	Ctr	0.249135	0.102949	0.124568	0.0890031	0.76313	0.250868	0.076415	0.163232	0.0748424
	KO	0.403321	1.12896	0.664343	0.184923	0.356013	0.976032	0.528509	0.205185

## Sheet: Figure 5
5A
IgM SI	Ctr	14.9037	4.3102	26.1548	12.674	29.1962	15.0784	7.0639	24.3054	11.4822	20.668	10.1567	8.85175	33.5117	6.29328	16.7738	15.325	11.1636
	KO	9.22165	7.70095	6.7762	5.5432	8.77983	6.13915	4.79312	7.73177	4.48487	6.7351
5B
IgM LI	Ctr	1.99575	1.2765	1.97863	4.907	1.91013	1.77313	3.72538	2.59512	1.67037	1.53337	1.97863	0.7285	5.42075	1.70463	3.70825	1.4135
	KO	4.20488	1.79025	3.16025	5.14675	6.43112	3.45138	4.85562	7.8525	7.08188	5.6605
5C
IgG SI	Ctr	38.9671	37.6039	31.1926	37.6465	57.8176	40.4368	10.7446	62.4184	19.9675	58.5205	23.4181	26.89	68.3398	29.2117	23.6098	31.0222	33.9403
	KO	24.0997	12.1078	21.8206	12.3634	13.0024	59.7559	18.8599	6.6976	12.7894	10.7446	54.3031	34.8136
5D
IgG LI	Ctr	12.9106	10.4811	11.1801	17.2654	13.0366	13.0939	16.6122	15.6266	14.8588	11.2947	12.0052	11.0311	24.0039	27.6252	14.4462	17.0706	13.1627
	KO	10.4811	11.5812	13.0825	13.9878	19.2021	32.5989	12.4751	16.4517	22.8464	25.3791	15.4547
5E
IgA SI	Ctr	12.7106	5.6956	16.4507	13.3349	20.6974	16.2799	13.8709	26.9644	25.9867	9.35329	13.8709	25.5272	14.8545	13.2937	23.5364	16.8689
	KO	28.7078	50.654	46.6429	71.1158	32.7425	14.9782	19.2897	27.7183	13.7649	21.5809	23.8604
5F
IgA LI	Ctr	19.0403	31.9612	113.802	40.7875	14.1472	27.9685	75.2007	131.523	62.4412	40.5326	37.364	54.5239	79.6351	115.102	68.9824	69.0673	54.9571
	KO	9.09263	73.8755	37.6425	91.698	122.305	58.7204	14.0962	90.1859	37.9077	15.6083	101.391
5G
IgM serum	Ctr	2.9688	3.88929	5.06037	9.92475	10.5103	4.35399	5.95328	4.95899	4.33696	5.81055	3.89902	4.34426	5.68727	6.88512	2.36136	2.68333	5.53643
	KO	10.7285	4.16259	7.9159	11.2313	9.01643	9.14538	8.52983	5.32638	5.11714	7.49418	6.97595
5H
IgG serum	Ctr	5.46158	3.31306	5.84398	8.23139	8.99053	6.35244	9.02452	6.47943	5.9521	5.16227	4.32241	5.03008	6.98175	6.15368	5.8015	9.15907	6.83823
	KO	6.54741	4.40927	7.22299	6.83162	6.53089	6.60548	6.09797	6.18154	5.18966	7.97882	7.00488
5I
IgA serum	Ctr	0.086592	0.162194	0.113642	0.16046	0.196528	0.181268	0.261032	0.284268	0.144508	0.207278	0.128555	0.121966	0.066478	0.103585	0.093875	0.109828	0.113296
	KO	0.166703	0.160807	0.163928	0.148322	0.183349	0.170518	0.193406	0.134104	0.164622	0.09006	0.100811
5J
Alpha shannon-ND	Ctr	2.89379	4.26313	4.41366	4.51696	4.80419	4.2064	3.66363	3.69042	4.244	3.80518	5.0182
	KO	5.19615	5.90244	4.33412	3.85099	4.42001	4.97815	3.92491	4.50233	4.24519	4.29648	5.21726	3.5599
Alpha observed	Ctr	158	147	155	135	144	114	73	104	155	125	196
	KO	155	165	157	115	112	114	81	175	135	154	187	111
Paith PD	Ctr	12.162	11.3973	11.9192	10.33	11.8087	9.81341	6.98717	8.32066	11.2803	10.0356	12.9057
	KO	11.3767	12.2134	12.2861	10.3733	10.5471	10.6355	7.49066	13.2003	11.4529	12.4601	12.857	9.67875
5K
Alhpa shannon HFD	Ctr	5.33939	4.67993	3.36059	3.6367	4.05667	3.5603	4.82005	4.52489	4.50808	3.59197	3.61001	3.95326	4.01526
	KO	4.34752	4.07488	4.85784	4.91373	4.45498	3.99257	4.54659	4.57175	3.57916	3.71854	4.00393
Alpha observed	Ctr	109	121	102	106	115	90	129	88	133	111	109	111	121
	KO	109	100	109	105	103	105	84	122	92	103	108
Paith PD	Ctr	9.0254	9.17477	9.49827	8.21116	9.0448	8.33991	8.92311	7.56065	9.81431	9.59244	9.15463	9.37057	9.35232
	KO	9.24214	8.27044	9.35118	9.02603	9.44468	9.02287	8.41985	10.2269	8.24803	8.93824	9.07849
5L
PCoA		Ctr														KO
	PC1	0.257388	0.18303	0.261024	0.183023	0.217104	0.156573	0.164077	-0.073739	0.185329	0.250032	0.104874	0.24477	0.207564		0.26162	0.0341297	0.167128	0.298178	0.162441	0.0696654	0.125542	0.0988349	0.0787245	0.198523	0.220834
	PC2	-0.105645	0.0930092	-0.0485511	-0.0075169	0.0894804	0.00515102	0.123013	-0.0820258	0.162982	0.0914437	0.111124	0.151836	0.144186		0.126209	0.22252	0.28861	0.200024	0.237853	0.213458	0.122481	0.26524	-0.00859454	0.202176	0.240012
5Q
CAG18	Ctr	15.0909	10.9351	1.30791	0.770759	1.29792	3.53532	13.9358	1.69108	1.04117	3.12098	0.455803	3.62319	2.57744
	KO	0.293385	0.118469	0.149636	0.211275	0.051121	0.0379687	0	0	0.7634	0.783166	0.489765
5R
CAG6	Ctr	6.39332	0.570875	0.627341	0.474445	0	0.482089	0.751219	0.0632178	0.00848776	0.153177	0.175309	14.735	1.86626
	KO	11.9682	4.5736	15.8491	12.5386	5.52107	5.06882	3.72834	3.09765	0.59556	17.3548	15.9362

## Sheet: Figure 6
6B
IPGTT		GF KO						GF Ctr
	0	94	110	85	80	96		104	113	95	77	79
	15	412	308	400	393	366		297	334	277	284	382
	30	374	293	314	310	277		270	234	226	187	213
	60	172	167	154	131	145		159	162	103	132	125
	90	133	133	95	91	83		106	121	65	103	99
6C
IPGTT AUC	GFCtr	17670	17798	14018	14550	16350
	GFKO	22455	19043	19748	18765	18038
6D
CD5+ CD1d+ B cell		GFCtr							GFKO
	SPL	2.34	2.29	2.69	2.28	2.3	2.42		1.86	2.24	1.71	2.36	1.85	1.88
	MLN	1	0.99	0.97	0.93	0.89	1.02		0.81	0.82	0.82	0.85	0.76	0.78
	PP	0.75	0.78	0.71	0.71	0.72	0.6		0.72	0.93	0.74	1.06	0.71	1.08
6E
IgDlow CD95+ GL7+ B cell		GFCtr							GFKO
	SPL	0.26	0.81	2.54	1.17	2.99	4.77		1.55	2.95	0.91	3.08	4.26	1.4
	MLN	15.2	17.9	28.2	18.1	30.1	24.6		21.7	24.5	19.2	24.7	17	20.2
	PP	27	27.7	28.9	29.2	31.3	35.7		16.5	18.6	16.2	20.9	18	13.8
6F
TCRβ+		GFCtr						GFKO
	SPL	19.3	19.8	23.1	20.4	22.5		22.8	22.5	23.4	23.2	22
	MLN	44.3	42.8	45.3	42.3	41.7		45.2	47.8	44.2	46.4	46.8
	PP	8.28	9.87	11.3	8.98	10.8		10.5	11.9	11.9	11.7	12.3
6G
CXCR5+PD-1+ CD4+ T cell		GFCtr							GFKO
	SPL	0.36	0.65	0.9	0.82	0.94	0.8		0.57	0.65	0.4	0.74	1.73	0.98
	MLN	1.11	0.71	1.3	1.4	0.7	1.08		1.94	1.54	1.35	1.88	0.98	1.28
	PP	4.77	4.85	6.72	5.32	5.98	5.21		7.11	6.91	5.98	8.54	7.34	7.13
6H
CXCR5-PD-1+ CD4+ T cell		GFCtr							GFKO
	SPL	6.03	6.43	5.72	7.47	6.04	6.09		6.55	5.05	5.01	5.44	6.77	7.09
	MLN	2.47	1.83	2.04	1.53	2.07	1.34		3.31	3.22	3.5	3.44	3.62	3.25
	PP	3.65	2.98	3.83	3.22	5.09	4.18		4.63	4.59	5.38	5.58	5.73	6
6I
IL-10+ B cell		GFCtr							GFKO
	SPL	5.28	4.58	4.07	4.1	3.63	3.4		4.48	4.41	3.06	4.04	3.85	3.25
	MLN	3.28	3.48	4.18	3.22	3.19	3.29		3.74	2.64	2.79	2.82	3.35	3.22
	PP	4.47	3.3	4.2	3.92	3.59	3.41		2.93	3.04	3.37	3.18	3.08	3.26
6J
IFNγ+ CD4+ T cell		GFCtr						GFKO
	SPL	0.64	0.49	0.41	0.79	0.53		0.8	0.68	0.65	0.68	0.76
	MLN	0.11	0.088	0.1	0.11	0.12		0.22	0.11	0.094	0.108	0.122
	PP	0.084	0.11	0.043	0.11	0.052		0.2	0.52	0.29	0.24	0.21
6K
IL17a+CD4+ T cell		GFCtr							GFKO
	SPL	5.18	5.93	4.09	6.15	4.31	4.54		4.89	5.3	4.23	5.37	5.26	5
	MLN	5.07	4.9	4.65	5.62	3.81	5.3		5.67	4.32	4.82	5.03	4.27	4.77
	PP	5.18	4.01	4.93	5.15	4.09	4.9		6.54	5.45	4.5	5.75	5.33	6.17
6M
Body weight		GFKO								GFCtr
	0	15.8	16.9	13.9	13.4	18.3	16.3	16.1		14.8	13.1	11.9	17.4	13.2	14	15.3	16.4	16.5
	2	23.6	26.2	18.2	17.9	24.7	23.1	22.8		17.9	16.5	15.8	21.4	17.1	17.2	17.8	23.1	24.5
	4	26.9	29	19.1	18.7	27.9	25.6	25.3		16.5	15.6	15.1	22.4	17.6	18.6	19.5	25.7	27.4
6N
Body weight increase		GFKO								GFCtr
	0	0	0	0	0	0	0	0		0	0	0	0	0	0	0	0	0
	2	7.8	9.3	4.3	4.5	6.4	6.8	6.7		3.1	3.4	3.9	4	3.9	3.2	2.5	6.7	8
	4	11.1	12.1	5.2	5.3	9.6	9.3	9.2		1.7	2.5	3.2	5	4.4	4.6	4.2	9.3	10.9
6O
IPGTT		GFKO								GFCtr
	0	102	85	94	102	84	88	71		120	160	156	121	80	76	92	89
	15	351	296	301	394	249	282	355		251	335	327	267	345	296	264	270
	30	239	262	329	327	329	231	336		159	198	232	223	272	281	260	254
	60	132	158	280	213	187	165	262		148	149	203	200	148	114	127	183
	90	108	134	200	125	136	135	178		128	122	108	132	113	92	86	137
6P
IPGTT-AUC	GFCtr	14603	16980	19005	17910	18030	16133	15600	17978
	GFKO	16988	17723	24023	22298	19418	17063	23948
6Q
TCRβ+	BacCtr	38.6	38.3	37.8	37.5	38.3	38
	BacKO	40	40	40.6	40.2	40.4	40.8
6R
CXCR5+PD-1+ CD4+ T cell	BacCtr	0.42	0.47	0.58	0.59	0.44	0.39
	BacKO	0.7	0.75	0.58	0.57	0.64	0.55
6S
CXCR5-PD-1+ CD4+ T cell	BacCtr	1.32	1.12	1.34	1.33	1.34	1.31
	BacKO	1.51	1.96	2.13	2.2	2.03	2.08
6T
IFNγ+	BacCtr	82.1963	96.6008	110.685	98.0946	127.811	130.638
	BacKO	117.834	154.326	169.69	166.436
6U
IL10+	BacCtr	405.132	376.164	420.788	428.243	390.329
	BacKO	336.227	351.563	312.797	327.068	313.223

## Sheet: Figure 7
7B
Body weight		RagKO								RagCtr
	0	11.8	12.5	13.9	14	17.2	18.2	18.3		13	13.5	12.3	12.1	15.8	16.1	16.4	17.1
	1	14.3	15.5	18	17.5	20.2	21.1	21.4		15.7	16.8	16.8	13.9	17.9	18.2	18.6	18.6
	2	15.4	16.5	19	19.3	21.6	22.2	22.8		15.9	18.4	17.7	15.8	18.6	19.1	19.5	20.2
	3	16.1	17	20.1	21.9	22.9	23.1	24.3		17.6	20.1	18.1	18.7	20.7	21.8	23.3	23.4
	4	17.4	18.9	22.4	23.5	24.1	24.3	25.6		19.4	22.2	20.6	20.3	21.7	22.5	24.1	24.3
	5	18.1	20.4	22.8	25.2	25.9	26.5	27.4		19.7	22.7	20.5	21.3	22	23.2	25	25.9
	6	18.8	23.4	25.1	25	25.8	26.8	27.2		20.5	25.3	22	21.3	21.5	22.8	25.5	26.9
	7	20.7	26.1	26.1	28.3	30.1	30.2	31.1		20.9	26.9	22.7	20.1	20.6	23.1	26	28.1
	8	22.9	28.5	27.1	29.5	30.7	32.2	32.4		21.6	28.3	22.6	18.1	21.5	23.5	25.5	27.6
	9	23.7	29.2	28.3	31.3	31.4	34.9	35		22.5	29.6	22.6	20.6	21.8	23.8	26	29
7C
Body weight increase		RagKO								RagCtr
	0	0	0	0	0	0	0	0		0	0	0	0	0	0	0	0
	1	2.5	3	4.1	3.5	3	2.9	3.1		2.7	3.3	4.5	1.8	2.1	2.1	2.2	1.5
	2	3.6	4	5.1	5.3	4.4	4	4.5		2.9	4.9	5.4	3.7	2.8	3	3.1	3.1
	3	4.3	4.5	6.2	7.9	5.7	4.9	6		4.6	6.6	5.8	6.6	4.9	5.7	6.9	6.3
	4	5.6	6.4	8.5	9.5	6.9	6.1	7.3		6.4	8.7	8.3	8.2	5.9	6.4	7.7	7.2
	5	6.3	7.9	8.9	11.2	8.7	8.3	9.1		6.7	9.2	8.2	9.2	6.2	7.1	8.6	8.8
	6	7	10.9	11.2	11	8.6	8.6	8.9		7.5	11.8	9.7	9.2	5.7	6.7	9.1	9.8
	7	8.9	13.6	12.2	14.3	12.9	12	12.8		7.9	13.4	10.4	8	4.8	7	9.6	11
	8	11.1	16	13.2	15.5	13.5	14	14.1		8.6	14.8	10.3	6	5.7	7.4	9.1	10.5
	9	11.9	16.7	14.4	17.1	14.2	16.7	15.5		9.5	16.1	10.3	8.5	6	7.7	9.6	11.9
7D
Fasting glucose	RagKO	73	52	94	66	73	88	141	90	36
	RagCtr	169	142	82	122	79	153
7E
IPGTT		RagKO							RagCtr
	0	169	142	82	122	79	153		73	52	94	66	73	88	141	90	36
	15	385	343	261	275	252	356		221	191	259	198	237	300	341	326	163
	30	289	304	254	289	254	298		192	183	253	256	331	301	167	278	171
	60	180	157	185	266	182	254		133	122	167	140	202	146	119	126	94
	90	155	149	147	198	159	179		111	98	150	116	173	90	122	101	67
7F
IPGTT-AUC	RagCtr	13838	12503	17543	15165	20205
	RagKO	21270	19995	18000	22493	17933	23498
7G
ITT		RagKO					RagCtr
	0	214	164	180	194		154	171	224	166	194	101
	15	127	101	122	179		121	62	58	92	90	90
	30	91	84	94	101		96	63	45	49	54	49
	60	79	47	79	85		40	35	37	20	23	56
	90	96	47	80	90		39	37	60	31	29	65
7H
ITT-AUC	RagCtr	6915	5235	5573	4793	5145	5865
	RagKO	9368	6750	8865	10313
7J
IPGTT		SplCtr+BacKO						SplKO+BacKO							SplCtr+BacCtr						SplKO+BacCtr
	0	104	85	74	90	60		66	67	87	86	78	98		116	64	69	61	73		72	69	74	79	98
	15	312	357	382	341	270		302	303	349	369	328	381		346	379	372	306	306		376	272	390	312	346
	30	245	134	176	279	161		224	214	409	346	352	349		275	225	270	237	237		285	346	256	257	256
	60	139	99	102	181	87		156	137	222	226	160	205		180	114	137	99	127		142	156	135	183	135
	90	115	86	96	135	70		113	85	118	139	91	136		99	77	87	84	91		103	112	99	110	95
7K
IPGTT-AUC	SplCtr+BacKO	16868	13268	14745	19523	11783
	SplKO+BacKO	16440	15248	23520	22830	19590	22493
	SplCtr+BacCtr	19133	15803	17588	14610	15645
	SplKO+BacCtr	18398	18743	17700	18195	17160

## Sheet: Figure 8
8F
Irf4		KO									Ctr
	B cell	1.47939	1.09429	1.38992	1.75321	1.38992	1.20581	1.19334	1.55833		0.709562	0.876606	0.70466	0.685391	0.926588	0.798298
8G
Il-10		KO							Ctr
	B cell	0.721965	1.42405	1.46917	1.06437	1.10957	1.5966		0.395021	0.521233	0.395021	0.376312	0.417544	0.314253
8H
IRF4+ B220+		Ctr						KO
	SPL	13.818	12.429	12.835	13.983	12.405		11.665	9.771	10.697	7.228
	MLN	5.446	5.832	5.54	5.089	4.199		5.334	4.104	4.957
	PP	4.404	4.702	4.624	4.16625			2.98192	1.90447	4.20933
8I
Tlr9		ODN2088 Ctr						ODN2088
	B cell	1.25266	1	0.959264	1.29235	1.3333		0.466517	0.455335	0.406126	0.312083	0.363493
8J
Irf4		ODN2088 Ctr						ODN2088
	B cell	2.08493	1.32869	1.36131	1.71713	1.77769		1.34257	1.08673	0.861546	1.02456	0.91067
8K
il-10		ODN2088 Ctr						ODN2088
	B cell	1	1.05336	1.41421	1.23971	0.806642		0.242322	0.238159	0.411796	0.183646	0.214641
8L
IRF4+ B220+		ODN2088 Ctr						ODN2088
	1μg/ml	11.6	11.7	11.9	14.4	11.4		9.78	9.28	9.36	8.37	9.55
	2μg/ml	11.5	10.9	11.5	14.6	10.6		9.39	9.46	10	9.8	9.85
	5μg/ml	16.3	19.7	17.4	19.4	18.2		11.9	11.4	13.2	12.8	12.1
8M
IL-10	ODN 2088 control	29.4591	31.5376	30.3978	33.8844	28.6545	21.6813	30.9342	25.1009
	ODN 2088	14.3058	18.0606	21.4131	17.5912	19.4687	13.9705	21.7483	22.687
8N
IRF4+ B220+		CtrCre			Ctrflox			KO
	Control	70.2	71.2	69.5	71.8	73.1	72.7	63.1	67.8	65.6
	Dexamethasone	7	7.5	9.1	6.5	8	7.1	11.8	8.9	6.4
8O
IL-10+ Breg		CtrCre			Ctrflox			KO
	Control	4.2	3.1	3.1	3	3.4	3.5	2.2	2.5	2.1
	Lenalidomide	2.5	3.1	2.8	2.9	3.5	3.3	1.5	2.7	2.9
8P
IFNγ+ CD4+ T cell		CtrCre			Ctrflox			KO
	Control	2.4	1.9	2.7	2.7	2.9	2.6	4.5	4.6	4.6
	Lenalidomide	1.2	2.5	1.3	1.1	1.7	1	1.2	2	1.8
8Q
IRF4+ B220+		CtrCre					Ctrflox					KO
	siRNACtr	48.7	37.7	34.3	24.8	42.7	49.4	37	49	31.4	32.7	19.2	23.5	26.4	29.2	19.1
	siRNAIRF4	11.3	13.3	17.2	9.8	8.1	9.2	24.7	19.6	12.9	10.9	12.2	14.7	19.2	5.7	9.1
8R
IL-10+ Breg		CtrCre					Ctrflox					KO
	siRNACtr	11.79	7.52	9.4	9.12	9.59	9.41	6.94	12.1	7.88	7.64	5.2	7.09	6.76	5.15	4.9
	siRNAIRF4	7.32	4.62	7.95	6.44	6.4	6.02	4.72	6.11	6.4	6.72	7.59	4.71	5.71	6.63	6.6
8S
IFNγ+ CD4+ T cell		CtrCre					Ctrflox
	siRNACtr	1.95	2.24	2.35	2.25	2.13	2.11	2.61	2.43	2.22	2.43	3.32	2.37	4.54	3.19	3.87
	siRNAIRF4	1.52	1.78	2.1	1.89	1.86	1.35	2.26	1.87	1.99	1.76	2.11	2.23	2.72	2.29	1.72

## Sheet: Figure S1
		CD19Cre+/+			CD19Cre+/-			Tlr9fl/fl			KO
	SPL	0.3	0.3	0.3	60.2	60.5	60.5	61.7	60.3	60.7	53.9	48.9	52.9
	MLN	0.1	0.2	0.1	29.9	28.9	30.1	28.1	29.1	28.7	28.7	27.9	27.6
	PP	0.9	0.9	0.8	76.8	78.2	77.9	76	78	75.8	76.4	73.5	74.3

## Sheet: Figure S2
S2A
Body weight		Ctrflox					Ctrcre								TLR9fl/fl CD19 Cre+/- B6(KO)
0		0	0	0	0		0	0	0	0	0	0	0		0	0	0	0	0
1		3.25733	5.56845	4.98534	19.5122		18.3908	12.8302	2.55474	5.31365	8.17844	9.09091	2.11268		9.56522	9.86842	9.86395	3.36134	4.16667
2		15.6352	9.28074	10.5572	22.9268		24.1379	18.1132	5.47445	9.5941	10.4089	14.0152	6.69014		15.6522	22.0395	19.3878	11.4846	9.4697
3		17.2638	11.1369	14.0762	23.6585		31.0345	27.5472	12.4088	15.4982	17.8439	14.3939	8.09859		26.087	33.8816	30.6122	23.2493	20.8333
4		24.43	12.297	17.8886	24.1463		39.8467	36.2264	20.438	18.8192	14.4981	26.8939	15.1408		31.3043	43.0921	42.517	29.6919	32.197
5		26.3844	13.6891	26.393	27.561		45.977	37.7358	23.7226	23.2472	18.9591	29.9242	21.1268		37.3913	50.9868	50.3401	33.8936	37.8788
6		33.8762	13.9211	31.6716	29.0244		46.705	41.6981	34.6715	36.9004	24.1636	33.1818	20.7042		45.2174	57.2368	58.5034	38.0952	50.3788
S2B
IPGTT		TLR9fl/fl B6 (Ctrflox)							CD19 cre+/- B6 (CtrKO)
	0	0	145	131	166	187	188		171	138	208	202	211
	15	15	320	354	447	340	297		369	305	480	381	239
	30	30	308	410	480	337	281		467	305	480	381	329
	60	60	246	253	332	235	319		295	235	270	330	204
	90	90	150	238	332	313	260		252	257	270	246	229
	120	120	157	245	278	249	234		245	240	252	247	116
S2C
AUC	Ctrflox	27053	33923	42840	34260	33068	37410
	CtrKO	30833	39540	36788	27300

[truncated: 5 more sheets: Figure S3, Figure S4, Figure S5, Figure S6, Figure S8]
